# Supplementary material for: Introgressive Hybridization and the Evolution of Lake-Adapted Catostomid Fishes
Source: PLoS One. 2016 Mar 9;11(3):e0149884. doi: 10.1371/journal.pone.0149884 (PMC4784955; doi:10.1371/journal.pone.0149884)
Supplement: S1 Table — (XLSX) [file pone.0149884.s001.xlsx]

## Sheet: Sheet1
Sample ID	GENUS	SPECIES	Museum Catalog Number	SUBBASIN	SPAWNING GROUP	LOCALITY	SL (mm)	SEX	Age (yr)	Eye Diameter (mm)	Snout Length (mm)	Head Depth (mm)	Lower Lip Symphysis Length (mm)	Gillrakers	Lateral Line Scales	Gap in Lower Lip	Posterior extent of lower lip relative to ventroposterior corner of maxilla	CLADE	ND4L	ND2	L4	Cri1	Cri2	Csn1
1	Chasmistes	brevirostris	OS 015954A	UPPER KLAMATH	UPPER KLAMATH LAKE SPRINGS	OUXY SPRING	345	M	20	12.1	38.5	55	2.6	36	76	present	anterior	BR	B	1	AA	11	11	11
2	Deltistes	luxatus	OS 015922	UPPER KLAMATH	UPPER KLAMATH LAKE SPRINGS	OUXY SPRING	625	M	28	17.2	80	96.4	5.3	28	83	present	anterior	LUX	K	20	AA	11	11	11
3	Deltistes	luxatus	OS 015927	UPPER KLAMATH	UPPER KLAMATH LAKE SPRINGS	SUCKER SPRING	658	F	26	19	88.2	105.4	6.4	28	82	present	anterior	LUX	K	21	AA	11	11	11
4	Chasmistes	brevirostris	OS 015954B	UPPER KLAMATH	UPPER KLAMATH LAKE SPRINGS	OUXY SPRING	355	F		12.1	45.8	64.5	3.3	37	78	present	anterior	BR	B	13	AA	11	11	11
5	Chasmistes	brevirostris	OS 015960	UPPER KLAMATH	UPPER KLAMATH LAKE SPRINGS	SILVER BUILDING, SUCKER SPRINGS	268	M	5	9	30.1	39.4	2.2	34	88	present	equidistant	BR	B	12	AA	11	12	11
6	Deltistes	luxatus	OS 015926	UPPER KLAMATH	UPPER KLAMATH LAKE SPRINGS	SUCKER SPRING	379	F	5	10.3	42.6	55.8	3.2	33	80	present	anterior	BR	B	1	AA	11	11	11
7	Deltistes	luxatus	nonlethal	LOST RIVER	TULE LAKE	LOST RIVER, ANDERSON ROSE DAM		F										LUX	K	26	AA	11	11	11
8	Chasmistes	brevirostris	nonlethal	LOST RIVER	TULE LAKE	LOST RIVER, ANDERSON ROSE DAM		F										LUX	K	29	AA	11	11	11
9	Deltistes	luxatus	nonlethal	LOST RIVER	TULE LAKE	LOST RIVER, ANDERSON ROSE DAM		F										LUX	K	29	AA	11	11	11
10	Deltistes	luxatus	nonlethal	LOST RIVER	TULE LAKE	LOST RIVER, ANDERSON ROSE DAM		M										LUX	K	29	AA	11	11	11
11	Deltistes	luxatus	nonlethal	LOST RIVER	TULE LAKE	LOST RIVER, ANDERSON ROSE DAM		F										LUX	K	30
12	Deltistes	luxatus	OS 017478	LOST RIVER	TULE LAKE	LOST RIVER, ANDERSON ROSE DAM	521	M		13.5	66.4	74.7	4.4	28	101	present	anterior	LUX	K	26	AA	11	11	11
13	Chasmistes	brevirostris	OS 015952	UPPER KLAMATH	UPPER KLAMATH LAKE SPRINGS	OUXY SPRING	316	F	6	9.8	37.2	50	2.3	40	77	present	equidistant	BR	B	1	AA	11	11	11
14	Chasmistes	brevirostris	OS 015953A	UPPER KLAMATH	UPPER KLAMATH LAKE SPRINGS	OUXY SPRING	342	M		10.2	44.4	63.74	2.4	39	75	present	equidistant	BR	B	13	AA	11	11	11
15	Chasmistes	brevirostris	OS 015953B	UPPER KLAMATH	UPPER KLAMATH LAKE SPRINGS	OUXY SPRING	340	M	6	9.9	36.5	54.98	3.1	37	73	present	anterior	LUX	K	26	AA	11	12	11
16	Chasmistes	brevirostris	OS 015956A	SPRAGUE	LOWER SPRAGUE/WILLIAMSON	CHILOQUIN DAM LADDER		F	5	9.4	33.3		2.6		80	present	anterior	BR	B	19	AA	11	12	11
17	Deltistes	luxatus	OS 015923B	SPRAGUE	LOWER SPRAGUE/WILLIAMSON	CHILOQUIN DAM LADDER	378	F	4	10.9	45.2	55.6	3.4	30	80	present	anterior	LUX	K	28	AA	11	11	11
18	Chasmistes	brevirostris	OS 015956B	SPRAGUE	LOWER SPRAGUE/WILLIAMSON	CHILOQUIN DAM LADDER	315	M	5	10	36.1	49.66	2.5	38	82	present	anterior	BR	B	11	AA	11	12	11
19	Chasmistes	brevirostris	OS 015956C	SPRAGUE	LOWER SPRAGUE/WILLIAMSON	CHILOQUIN DAM LADDER	303	F	5	9.8	34.4	49.72	2.3	42	77	present	anterior	BR	B	45	AA	11	11	11
20	Deltistes	luxatus	OS 015923A	SPRAGUE	LOWER SPRAGUE/WILLIAMSON	CHILOQUIN DAM LADDER	441	M	6	13.1	60.5	69.2	4.1	30	77	present	anterior	LUX	N	23	AA	11	11	11
21	Deltistes	luxatus	OS 015924A	SPRAGUE	LOWER SPRAGUE/WILLIAMSON	CHILOQUIN DAM LADDER	415	F	5	11.8	50.1	62.2	3.2	30	78	present	anterior	LUX	K	27	AA	11	11	11
22	Deltistes	luxatus	OS 015924B	SPRAGUE	LOWER SPRAGUE/WILLIAMSON	CHILOQUIN DAM LADDER	515	M	15	13.9	71.1	80.2	4.3	27	93	present	anterior	LUX	M	46	AA	11	11	11
23	Deltistes	luxatus	OS 015924C	SPRAGUE	LOWER SPRAGUE/WILLIAMSON	CHILOQUIN DAM LADDER	375	F	5	10.9	48.6	59.53	2.9	35	73	present	anterior	LUX	K	25
24	Deltistes	luxatus	OS 015924D	SPRAGUE	LOWER SPRAGUE/WILLIAMSON	CHILOQUIN DAM LADDER	395	F	4	10.7	48.7	57.7	3.4	28	94	present	anterior	LUX	K	27
25	Catostomus	snyderi	OS 015903A	UPPER WILLIAMSON	UPPER WILLIAMSON	ROCKY FORD	295	M	6	9.9	31.2	49.8	8.7	33	88	deformed	equidistant	BR	B	3	AA	11	11	12
26	Catostomus	snyderi	OS 015903B	UPPER WILLIAMSON	UPPER WILLIAMSON	ROCKY FORD	320	M	10	10.2	37.9	53.72	8.9	34	78	deformed	equidistant	BR	F	3
27	Chasmistes	brevirostris	OS 015957A	SPRAGUE	LOWER SPRAGUE/WILLIAMSON	CHILOQUIN DAM LADDER	343	M		11.7	35.9	55.3	4.6	41	78	present	equidistant	BR	P	11
28	Deltistes	luxatus	OS 015925B	SPRAGUE	LOWER SPRAGUE/WILLIAMSON	CHILOQUIN DAM LADDER	475	M	16	10.9	64.3	72.1	3.7	27	88	present	anterior	LUX	K	29
29	Deltistes	luxatus	OS 015925A	SPRAGUE	LOWER SPRAGUE/WILLIAMSON	CHILOQUIN DAM LADDER	486	M	13	13.4	64.6	76.45	4.1	30	79	present	anterior	LUX	K	30	AB	11	11	11
30	Chasmistes	brevirostris	OS 015957B	SPRAGUE	LOWER SPRAGUE/WILLIAMSON	CHILOQUIN DAM LADDER	294	M	5	9.4	29.4	47.24	3	41	82	present	equidistant	BR	B	13	AA	11	12	11
31	Chasmistes	brevirostris	OS 015965A	UPPER KLAMATH	LOWER SPRAGUE/WILLIAMSON	WILLIAMSON RIVER @ SPORTSMANS ACCESS	301	M	5	9.4	32.5	46.69	2.1	42	76	present	anterior	BR	B	3	AA	11	11	11
32	Chasmistes	brevirostris	OS 015965B	UPPER KLAMATH	LOWER SPRAGUE/WILLIAMSON	WILLIAMSON RIVER @ SPORTSMANS ACCESS	328	M	5	9.8	35.6	50.77	3	37		present	anterior	BR	B	17	AA	11	12	11
33	Catostomus	snyderi	OS 015903C	UPPER WILLIAMSON	UPPER WILLIAMSON	ROCKY FORD	300	M	6	10	34.2	50.6	2.8	33	75	present	equidistant	BR	F	3	AA	11	11	11
34	Catostomus	snyderi	OS 015903D	UPPER WILLIAMSON	UPPER WILLIAMSON	ROCKY FORD	210	M	2	7.2	24.3	32.82	2.9	33	84	present	posterior	BR	F	3	AA	11	11	12
35	Chasmistes	brevirostris	OS 015959A	SPRAGUE	LOWER SPRAGUE/WILLIAMSON	SPRAGUE RIVER AT CONFLUENCE WITH WILLIAMSON RIVER	310	M	5	10	34.3	50.88	2.2	40	73	present	equidistant	BR	B	3	AA	11	12	11
36	Chasmistes	brevirostris	OS 015959B	SPRAGUE	LOWER SPRAGUE/WILLIAMSON	SPRAGUE RIVER AT CONFLUENCE WITH WILLIAMSON RIVER	267	M	4	8.8	27.1	43.18	3.3	38	77	present	equidistant	BR	B	12	AA	11	11	11
37	Chasmistes	brevirostris	OS 015965C	UPPER KLAMATH	LOWER SPRAGUE/WILLIAMSON	WILLIAMSON RIVER @ SPORTSMANS ACCESS	291	M	5	9.4	33.2	44.46	2.6	40	79	present	anterior	BR	B	11	AA	11	11	11
38	Chasmistes	brevirostris	OS 015959C	SPRAGUE	LOWER SPRAGUE/WILLIAMSON	SPRAGUE RIVER AT CONFLUENCE WITH WILLIAMSON RIVER	297	M	5	9.9	32.5	45.91	3.4	41	85	present	equidistant	BR	B	6	AA	11	11	11
39	Deltistes	luxatus	OS 015930	SPRAGUE	LOWER SPRAGUE/WILLIAMSON	WILLIAMSON RIVER @ KENNY'S	438	M		11.6	53.8	62	2.5	30	84	present	anterior	LUX	O	23	AA	11	11	11
40	Chasmistes	brevirostris	OS 015963A	UPPER KLAMATH	LOWER SPRAGUE/WILLIAMSON	WILLIAMSON RIVER @ KENNY'S	288	M	5	9.9	30.5	40.72	3.8	41	89	present	equidistant	BR	B	17
41	Chasmistes	brevirostris	OS 015963B	UPPER KLAMATH	LOWER SPRAGUE/WILLIAMSON	WILLIAMSON RIVER @ KENNY'S	303	M	5	9.5	33.2	43.68	3.8	37	81	present	anterior	BR	E	18	AA	11	11	11
42	Chasmistes	brevirostris	OS 015963C	UPPER KLAMATH	LOWER SPRAGUE/WILLIAMSON	WILLIAMSON RIVER @ KENNY'S	299	M	5	9.1	30.1	42.73	2	38	82	present	anterior	BR	B	11	AA	11	22	11
43	Chasmistes	brevirostris	OS 015963D	UPPER KLAMATH	LOWER SPRAGUE/WILLIAMSON	WILLIAMSON RIVER @ KENNY'S	346	M	5	10.4	37.4	53.7	2.9	38	90	present	anterior	BR	B	47	AA	11	11	11
44	Chasmistes	brevirostris	OS 015964A	UPPER KLAMATH	LOWER SPRAGUE/WILLIAMSON	WILLIAMSON RIVER @ RAPIDS, HIGHWAY 97 CROSSING	322	M	5	9.1	32.1	46.47	2.9	39	77	present	anterior	BR	B	17	AA	11	11	11
45	Chasmistes	brevirostris	OS 015964B	UPPER KLAMATH	LOWER SPRAGUE/WILLIAMSON	WILLIAMSON RIVER @ RAPIDS, HIGHWAY 97 CROSSING	306	M	5	9.5	30.7	46.3	3.6	45	91	present	equidistant	BR	B	12	AA	11	11	11
46	Chasmistes	brevirostris	OS 015964C	UPPER KLAMATH	LOWER SPRAGUE/WILLIAMSON	WILLIAMSON RIVER @ RAPIDS, HIGHWAY 97 CROSSING	368	M	12	12	43.3	62.26	4.1	36	83	present	anterior	BR	B	4	AA	11	11	11
47	Deltistes	luxatus	OS 017480	UPPER KLAMATH	LOWER SPRAGUE/WILLIAMSON	WILLIAMSON RIVER @ RAPIDS, HIGHWAY 97 CROSSING	355	M	5	10.7	41.5	52.66	3.4	37		present	anterior	LUX	K	25	AA	11	11	11
48	Deltistes	luxatus	OS 015931B	SPRAGUE	LOWER SPRAGUE/WILLIAMSON	WILLIAMSON RIVER @ RAPIDS, HIGHWAY 97 CROSSING	414	M	7	11.2	53.7	63.4	4.4	29	88	present	anterior	LUX	J	31	AA	11	11	11
49	Catostomus	snyderi	OS 015904A	UPPER WILLIAMSON	UPPER WILLIAMSON	ROCKY FORD	364	F	10	11.1	42.5	65.92	8.8	36	76	deformed	posterior	BR	B	3	AA	11	11	11
50	Catostomus	snyderi	OS 015904B	UPPER WILLIAMSON	UPPER WILLIAMSON	ROCKY FORD	112	M	2	5.4	12.9	17.36		33	78		posterior	BR	B	3
51	Catostomus	snyderi	OS 015900A	UPPER WILLIAMSON	UPPER WILLIAMSON	ROCKY FORD TO ROYCE TRACT	348	M	10	10.9	36.1	60.39	9.4	35	78	absent	posterior	BR	F	3	AB	11	11	12
52	Catostomus	snyderi	OS 015900B	UPPER WILLIAMSON	UPPER WILLIAMSON	ROCKY FORD TO ROYCE TRACT	177	?	3	6.1	20.9	28.5	3.1	34	86		posterior	BR	B	8	AA	11	11	12
53	Catostomus	snyderi	OS 015900C	UPPER WILLIAMSON	UPPER WILLIAMSON	ROCKY FORD TO ROYCE TRACT	295	F	5	10	35.3	54.28	8.2	35	78	absent	posterior	BR	F	3
54	Catostomus	snyderi	OS 015900D	UPPER WILLIAMSON	UPPER WILLIAMSON	ROCKY FORD TO ROYCE TRACT	390	F	17	13.3	50.7	71.69	9.1	32	79	deformed	posterior	BR	B	3
55	Catostomus	snyderi	OS 015900E	UPPER WILLIAMSON	UPPER WILLIAMSON	ROCKY FORD TO ROYCE TRACT	382	F	20	12.3	49.2	71.81	9.1	36	76	deformed	posterior	BR	F	3	AB	11	11	11
56	Catostomus	snyderi	OS 015899	UPPER WILLIAMSON	UPPER WILLIAMSON	BELOW INDIAN CAMPS, CA. 1/4 MI	420	F	18	13	47.6	75.49	9	33	74	absent	posterior	BR	B	8	AA	11	11	12
57	Catostomus	snyderi	OS 015900F	UPPER WILLIAMSON	UPPER WILLIAMSON	ROCKY FORD TO ROYCE TRACT	329	M	8	10.5	35.3	53.03	8.1	33	80	absent	posterior	BR	F	3	AA	11	12	12
58	Catostomus	snyderi	OS 015900G	UPPER WILLIAMSON	UPPER WILLIAMSON	ROCKY FORD TO ROYCE TRACT	189	F	3	7.6	21.1	31.87	4.5	31	80	deformed	posterior	BR	F	3	AA	11	11	12
59	Catostomus	snyderi	OS 015900H	UPPER WILLIAMSON	UPPER WILLIAMSON	ROCKY FORD TO ROYCE TRACT	408	F		12.7	48.3	70.56	9.1	29	79	deformed	equidistant	BR	F	3	AB	11	11	12
60	Catostomus	snyderi	OS 015900I	UPPER WILLIAMSON	UPPER WILLIAMSON	ROCKY FORD TO ROYCE TRACT	386	F		12.5	48	69.08	10.5	33	76	deformed	posterior	BR	B	3	AA	11	11	12
61	Catostomus	snyderi	OS 015900J	UPPER WILLIAMSON	UPPER WILLIAMSON	ROCKY FORD TO ROYCE TRACT	388	F	12	10.9	50.7	66.68	4.9	36	82	present	posterior	BR	F	3	AA	11	11	12
62	Catostomus	snyderi	OS 015901A	UPPER WILLIAMSON	UPPER WILLIAMSON	ROCKY FORD TO ROYCE TRACT	95	M	1	4.4	9.5		0	29			posterior	BR	B	8	AB	11	11	22
63	Catostomus	snyderi	OS 015901B	UPPER WILLIAMSON	UPPER WILLIAMSON	ROCKY FORD TO ROYCE TRACT	226	?	4	7.3	25.9	34.14	5.2	35	77	absent	posterior	BR	F	3	AB	11	11	11
64	Catostomus	snyderi	OS 015901C	UPPER WILLIAMSON	UPPER WILLIAMSON	ROCKY FORD TO ROYCE TRACT	152	F	3	5.9	16	23.5	4.8	28	78	absent	posterior	BR	B	3	AA	11	11	12
65	Catostomus	snyderi	OS 015901D	UPPER WILLIAMSON	UPPER WILLIAMSON	ROCKY FORD TO ROYCE TRACT	398	F	26	13.6	50.1	71.59	12.5	36	83	absent	posterior	BR	B	3
66	Catostomus	snyderi	OS 015901E	UPPER WILLIAMSON	UPPER WILLIAMSON	ROCKY FORD TO ROYCE TRACT	158	?	3	5.3	18.5	27.45	3.7	31	80	absent	posterior	BR	F	3	AA	11	11	12
67	Catostomus	snyderi	OS 015901F	UPPER WILLIAMSON	UPPER WILLIAMSON	ROCKY FORD TO ROYCE TRACT	406	F	19	12.8	44.8	74.44	7.8	36	82	absent	anterior	BR	B	3
68	Catostomus	snyderi	OS 015901G	UPPER WILLIAMSON	UPPER WILLIAMSON	ROCKY FORD TO ROYCE TRACT	346	F	6	9.9	39.5	58.56	7	33	75	deformed	posterior	BR	F	3	AA	11	11	12
69	Catostomus	snyderi	OS 015901H	UPPER WILLIAMSON	UPPER WILLIAMSON	ROCKY FORD TO ROYCE TRACT	246	F	4	8.9	29.4	42.91	5.7	35	84	absent	posterior	BR	F	3	AB	11	11	12
70	Catostomus	snyderi	OS 015901I	UPPER WILLIAMSON	UPPER WILLIAMSON	ROCKY FORD TO ROYCE TRACT	385	F	13	12.5	47.9	70.41	9.5	37	81	absent	posterior	BR	B	3
71	Catostomus	snyderi	OS 015901J	UPPER WILLIAMSON	UPPER WILLIAMSON	ROCKY FORD TO ROYCE TRACT	226	M	3	8.4	24.7	36.56	3.9	37	81	absent	posterior	BR	B	3
72	Catostomus	snyderi	OS 015901K	UPPER WILLIAMSON	UPPER WILLIAMSON	ROCKY FORD TO ROYCE TRACT	384	F	10	11.4	42.8	65.52	7.7	29	76	deformed	posterior	BR	F	3	AA	11	11	12
73	Catostomus	snyderi	OS 015901L	UPPER WILLIAMSON	UPPER WILLIAMSON	ROCKY FORD TO ROYCE TRACT	390	F	15	12.1	44.5	66.92	8.1	33	77	absent	posterior	BR	F	3	AA	11	11	12
74	Catostomus	snyderi	OS 015901M	UPPER WILLIAMSON	UPPER WILLIAMSON	ROCKY FORD TO ROYCE TRACT	400	F	20	12.3	46.5	66.15	7.7	34	80	deformed	posterior	BR	B	3
75	Catostomus	snyderi	OS 015901N	UPPER WILLIAMSON	UPPER WILLIAMSON	ROCKY FORD TO ROYCE TRACT	160	F	2	6.8	18.6	23.31	3.4	30	81	deformed	posterior	BR	F	3	BB	11	11	12
76	Catostomus	rimiculus	OS 015908D	LOWER KLAMATH	KLAMATH RIVER	TOPSY RESERVOIR	189	M		6.4	19.2	23.8	3.9	23	93	absent	posterior	RIM2	I	33	BB	22	22	11
77	Catostomus	snyderi	OS 015897A	SPRAGUE	SYCAN RIVER	DOWNSTREAM OF COYOTE BUCKET	255	M		8.2	27.4	38.52	7.9	34	75	absent	posterior	BR	B	2	BB	11	12	11
78	Catostomus	snyderi	OS 015897B	SPRAGUE	SYCAN RIVER	DOWNSTREAM OF COYOTE BUCKET	253	M		7.7	28.4	37.61	7.3	34	78	absent	posterior	BR	B	12	AB	12	12	11
79	Catostomus	snyderi	OS 015892A	LOST RIVER	GERBER RESERVOIR	GERBER RESERVOIR	158	M		6.1	16.4	23.4	3	32	75	absent	posterior	BR	B	4	AA	11	11	11
80	Catostomus	snyderi	OS 015892B	LOST RIVER	GERBER RESERVOIR	GERBER RESERVOIR, BARNES VALLEY CK	307	M		9.6	34.2	50	9.8	32	81	absent	posterior	BR	B	3	AA	11	11	11
81	Chasmistes	brevirostris	OS 015950	UPPER KLAMATH	HATCHERY	HATCHERY RAISED BY KLAMATH TRIBE, BORN 1988	256	F		9.2	26.3	40.94	1.6	39	73	present		BR	B	11	AA	11	11	11
82	Catostomus	snyderi	OS 015896	UPPER KLAMATH	LOWER SPRAGUE/WILLIAMSON	WILLIAMSON RIVER, SPRAGUE R. CONFLUENCE	383	M		11.4	39.7	54.82	6.5	31	76	absent	posterior	BR	B	3	AA	11	11	11
86	Chasmistes	brevirostris	OS 015966A	LOST RIVER	WILLOW CREEK	CLEAR LAKE, WILLOW CREEK	304	F	9	11	35.7	50.5	3.3	43	80	present	anterior	BR	D	3	AA	11	22	11
87	Chasmistes	brevirostris	OS 015966B	LOST RIVER	WILLOW CREEK	CLEAR LAKE, WILLOW CREEK	293	M	9	9	33.8	46.3	3.4	40	80	present	equidistant	BR	B	4	AA	11	12	11
88	Catostomus	snyderi	OS 015966C	LOST RIVER	WILLOW CREEK	CLEAR LAKE, WILLOW CREEK	284	F	9	10.3	31.8	43.9	7.4	38	78	absent	anterior	BR	B	4	AA	11	12	11
89	Chasmistes	brevirostris	OS 015966D	LOST RIVER	WILLOW CREEK	CLEAR LAKE, WILLOW CREEK	312	F	9	9.1	38	51.4	3.2	34	73	present	anterior	BR	B	3
90	Catostomus	snyderi	OS 015966E	LOST RIVER	WILLOW CREEK	CLEAR LAKE, WILLOW CREEK	321	F	9	10	34.5	49.5	8.1	35	82	absent	posterior	BR	B	4	AA	11	11	11
91	Catostomus	snyderi	OS 015966F	LOST RIVER	WILLOW CREEK	CLEAR LAKE, WILLOW CREEK	293	M	8	8.9	32.5	45.6	7.1		82	absent	equidistant	BR	B	18	AA	11	11	11
92	Catostomus	snyderi	OS 015966G	LOST RIVER	WILLOW CREEK	CLEAR LAKE, WILLOW CREEK	295	M	10	10.4	33.6	45.6	7.6	36	82	absent	equidistant	LUX	N	23	AA	11	11	11
93	Catostomus	snyderi	OS 015966H	LOST RIVER	WILLOW CREEK	CLEAR LAKE, WILLOW CREEK	233	M	5	8.3	28.6	36.9	5	34	78	absent	posterior	BR	B	3	AA	11	11	11
94	Chasmistes	brevirostris	OS 015966I	LOST RIVER	WILLOW CREEK	CLEAR LAKE, WILLOW CREEK	289	M	13	11.7	33.8	52	3.5	35	71	present	equidistant	BR	B	3	AA	11	12	11
95	Chasmistes	brevirostris	OS 015966J	LOST RIVER	WILLOW CREEK	CLEAR LAKE, WILLOW CREEK	323	F	14	11.3	39.1	54.5	4	37	77	present	anterior	LUX	N	23	AA	11	22	11
96	Chasmistes	brevirostris	OS 015966K	LOST RIVER	WILLOW CREEK	CLEAR LAKE, WILLOW CREEK	322	F	11	10.3	38.7	52.1	2.6	36	75	present	anterior	BR	B	12	AA	11	11	11
97	Chasmistes	brevirostris	OS 015966L	LOST RIVER	WILLOW CREEK	CLEAR LAKE, WILLOW CREEK	321	F	10	10.4	36.7	51.1	4.2	36	77	present	equidistant	BR	B	3	AB	11	11	11
98	Catostomus	snyderi	OS 015966M	LOST RIVER	WILLOW CREEK	CLEAR LAKE, WILLOW CREEK	299	F	9	8.9	35.5	48	6.5	33	76	absent	equidistant	BR	B	12	AA	11	11	11
99	Chasmistes	brevirostris	OS 015966N	LOST RIVER	WILLOW CREEK	CLEAR LAKE, WILLOW CREEK	284	M	7	9.3	32.4	47.8	3	36	78	present	anterior	BR	B	8	AA	11	11	11
100	Catostomus	snyderi	OS 015969A	LOST RIVER	WILLOW CREEK	CLEAR LAKE, NORTH FORK WILLOW CREEK	301	M	9	9.7	32.6	49.2	7.4	33	73	absent	equidistant	BR	B	4	AA	11	11	11
101	Catostomus	snyderi	OS 015969B	LOST RIVER	WILLOW CREEK	CLEAR LAKE, NORTH FORK WILLOW CREEK	325	F	9	9	34.1	53.6	6.9	38	79	deformed	equidistant	BR	B	2	AA	11	11	11
102	Chasmistes	brevirostris	OS 015969C	LOST RIVER	WILLOW CREEK	CLEAR LAKE, NORTH FORK WILLOW CREEK	282	F	10	10.2	37.2	48.5	3.8	39	71	present	posterior	BR	B	4	AA	11	11	11
103	Chasmistes	brevirostris	OS 015969D	LOST RIVER	WILLOW CREEK	CLEAR LAKE, NORTH FORK WILLOW CREEK	316	F	11	10.2	35.7	49.7	2.5	38	71	present	posterior	BR	B	8	AB	11	11	11
104	Catostomus	rimiculus	OS 015908A	LOWER KLAMATH	KLAMATH RIVER	TOPSY RESERVOIR	335	F		10.8	39.6	48	7.8	24	87	absent	posterior	RIM2	I	35	BB	22	22	11
105	Catostomus	rimiculus	OS 015908B	LOWER KLAMATH	KLAMATH RIVER	TOPSY RESERVOIR	323	?		9.8	35.9	44.5	9	25	92	absent	posterior	RIM2	I	35	AA	22	22	11
106	Catostomus	rimiculus	OS 015908C	LOWER KLAMATH	KLAMATH RIVER	TOPSY RESERVOIR	321	F		9.9	38.2	46.6	13.7	23	101	absent	posterior	RIM2	I	35	AB	12	22	11
107	Catostomus	snyderi	OS 015969E	LOST RIVER	WILLOW CREEK	CLEAR LAKE, NORTH FORK WILLOW CREEK	179	M	6	7.1	22.7	29.9	4.4	33	75	absent	posterior	BR	B	3	AA	11	11	11
108	Catostomus	snyderi	OS 015969F	LOST RIVER	WILLOW CREEK	CLEAR LAKE, NORTH FORK WILLOW CREEK	255	M	5	8.8	28.3	38.9	5	37	71	deformed	posterior	LUX	N	23	AA	11	12	11
109	Chasmistes	brevirostris	OS 015969G	LOST RIVER	WILLOW CREEK	CLEAR LAKE, NORTH FORK WILLOW CREEK	316	F	10	10.6	32.5	48.8	3.6	39	74	present	equidistant	BR	B	8	AA	11	11	11
110	Catostomus	snyderi	OS 015969H	LOST RIVER	WILLOW CREEK	CLEAR LAKE, NORTH FORK WILLOW CREEK	328	F	10	10.5	36.1	49.9	7.5	35	73	absent	equidistant	BR	B	7	AA	11	12	11
111	Catostomus	snyderi	OS 015969I	LOST RIVER	WILLOW CREEK	CLEAR LAKE, NORTH FORK WILLOW CREEK	324	F	10	10.7	36.9	54.8	7.1	36	81	absent	anterior	BR	B	4	AA	11	11	11
112	Chasmistes	brevirostris	OS 015969J	LOST RIVER	WILLOW CREEK	CLEAR LAKE, NORTH FORK WILLOW CREEK	302	F	10	10.9	33.4	45.6	2.7	33	83	present	equidistant	BR	B	3	AB	11	11	11
113	Catostomus	snyderi	OS 015969K	LOST RIVER	WILLOW CREEK	CLEAR LAKE, NORTH FORK WILLOW CREEK	304	F	11	9.5	32.2	48.4	6.7	36	76	deformed	posterior	BR	B	8	AA	11	11	11
114	Chasmistes	brevirostris	OS 015967A	LOST RIVER	WILLOW CREEK	CLEAR LAKE, WILLOW CREEK		M	6	8.9	31	43.2	6.4	35	0	absent	anterior	BR	B	4	AA	11	11	11
115	Chasmistes	brevirostris	OS 015967B	LOST RIVER	WILLOW CREEK	CLEAR LAKE, WILLOW CREEK	298	F	10	11.1	33.7	47.1	1.9	35	80	present	equidistant	BR	B	3	AA	11	11	11
116	Catostomus	snyderi	OS 015967C	LOST RIVER	WILLOW CREEK	CLEAR LAKE, WILLOW CREEK	345	F	11	11.1	38.9	57.6	6.7	35	86	deformed	anterior	BR	B	3
117	Chasmistes	brevirostris	OS 015967D	LOST RIVER	WILLOW CREEK	CLEAR LAKE, WILLOW CREEK	308	F	5	10.8	34.7	50.4	3.2	36	78	present	equidistant	BR	A	3	AA	11	11	11
118	Catostomus	snyderi	OS 015967E	LOST RIVER	WILLOW CREEK	CLEAR LAKE, WILLOW CREEK	295	M	8	8.6	34.5	46.1	5.3	38	81	absent		BR	B	3	AA	11	11	11
119	Catostomus	snyderi	OS 015967F	LOST RIVER	WILLOW CREEK	CLEAR LAKE, WILLOW CREEK	219	F	3	7.3	25.7	35.5	5.1	37	76	absent	posterior	BR	B	4	AA	11	22	11
120	Catostomus	snyderi	OS 015898A	SPRAGUE	SYCAN RIVER	SYCAN FORD, TEDDY POWERS MEADOW	148	F	2	6.3	17.5	23.78	4.2	34	78	absent	posterior	BR	B	2	AA	11	12	11
121	Catostomus	snyderi	OS 015898B	SPRAGUE	SYCAN RIVER	SYCAN FORD, TEDDY POWERS MEADOW	147	M	1	6.2	15.5	21.69	3.2	35	86	absent	posterior	BR	B	11	AB	12	12	11
122	Catostomus	snyderi	OS 015898C	SPRAGUE	SYCAN RIVER	SYCAN FORD, TEDDY POWERS MEADOW	154	?	2	6.4	16.7	24.1	3.5	33	71	deformed	posterior	BR	B	11	BB	11	11	11
123	Catostomus	snyderi	OS 015898D	SPRAGUE	SYCAN RIVER	SYCAN FORD, TEDDY POWERS MEADOW	139	M	1	5.2	15.2	22.89	3.6	31	81	absent	posterior	BR	B	11	AB	12	22	11
124	Catostomus	snyderi	OS 015968	SPRAGUE	SYCAN RIVER	1 MILE UPSTREAM OF SYCAN FORD	266	M	6	7.6	30.8	40.34	5.8	32	85	absent	posterior	BR	B	11	AA	11	12	11
125	Catostomus	snyderi	OS 015934A	LOST RIVER	CLEAR LAKE	CLEAR LAKE AT DAM	268	F	6	9.8	29.4	43.2	6.4		68	absent	anterior	LUX	N	23	AA	11	12	11
126	Chasmistes	brevirostris	OS 015934B	LOST RIVER	CLEAR LAKE	CLEAR LAKE AT DAM	275	M	6	8.8	31.1	44.7	2.5	36	83	present	anterior	BR	B	3	AA	11	12	11
127	Chasmistes	brevirostris	OS 015934C	LOST RIVER	CLEAR LAKE	CLEAR LAKE AT DAM	292	F	5	9.9	31.2	45.5	2.7	36	80	present	equidistant	BR	B	18	AA	11	12	11
128	Chasmistes	brevirostris	OS 015934D	LOST RIVER	CLEAR LAKE	CLEAR LAKE AT DAM	304	M	7	9.2	33.7	53.1	3.4	37	72	present	anterior	LUX	N	23	AA	11	11	11
129	Chasmistes	brevirostris	OS 015934E	LOST RIVER	CLEAR LAKE	CLEAR LAKE AT DAM	312	M	9	9.7	34.9	50.9	3.5	34	74	present	anterior	BR	B	3	AA	11	11	11
130	Catostomus	snyderi	OS 015934F	LOST RIVER	CLEAR LAKE	CLEAR LAKE AT DAM	409	F	11	12	43.2	64	7.8	35	79	deformed	anterior	BR	B	3	AA	11	11	11
131	Catostomus	snyderi	OS 015934G	LOST RIVER	CLEAR LAKE	CLEAR LAKE AT DAM	280	M	6	10	30.3	41.9	7.8	38	75	absent	anterior	BR	B	3	AA	11	11	11
132	Chasmistes	brevirostris	OS 015934H	LOST RIVER	CLEAR LAKE	CLEAR LAKE AT DAM	316	M	7	10.4	33.9	52.4	3.7	33	72	present	anterior	BR	B	2	AA	11	11	11
133	Chasmistes	brevirostris	OS 015934I	LOST RIVER	CLEAR LAKE	CLEAR LAKE AT DAM	348	F	8	11.1	38.3	58.1	4.4	39	83	present	anterior	BR	B	13	AB	11	12	11
134	Deltistes	luxatus	OS 017489	LOST RIVER	CLEAR LAKE	CLEAR LAKE AT DAM	448	M	7	12	51.7	65.4	3.6	27	92	present	anterior	LUX	K	28	AA	11	11	11
135	Catostomus	snyderi	OS 015934K	LOST RIVER	CLEAR LAKE	CLEAR LAKE AT DAM	294	M	3	10.6	26.3	44.4	6	33	75	absent	equidistant	BR	B	4	AA	11	11	11
136	Chasmistes	brevirostris	OS 015934L	LOST RIVER	CLEAR LAKE	CLEAR LAKE AT DAM	264	M	5	8.6	28.5	40.6	3.1	32	82	present	anterior	BR	B	3	AA	11	11	11
137	Chasmistes	brevirostris	OS 015934M	LOST RIVER	CLEAR LAKE	CLEAR LAKE AT DAM	277	F	10	9.2	30.8	44.1	2.1	38	81	present	anterior	BR	B	12
138	Deltistes	luxatus	OS 015916A	LOST RIVER	CLEAR LAKE	CLEAR LAKE AT DAM	490	M	6	13.4	65	79	6.8	28	77	present	anterior	LUX	K	23	AA	11	11	11
139	Chasmistes	brevirostris	OS 017477	LOST RIVER	CLEAR LAKE	CLEAR LAKE AT DAM	330	F	5	10.2	37.2	51.5	2.5	38	68	present	equidistant	BR	B	3
140	Deltistes	luxatus	OS 015916C	LOST RIVER	CLEAR LAKE	CLEAR LAKE AT DAM	355	F	3	10.6	45.5	54.7	4.1	30	86	present	anterior	LUX	K	28	AA	11	11	11
141	Deltistes	luxatus	OS 015916D	LOST RIVER	CLEAR LAKE	CLEAR LAKE AT DAM	364	F	3	10.8	47.1	57.2	3.3	31	87	present	anterior	LUX	K	28	AA	11	11	11
143	Catostomus	rimiculus	OS 015913A	ROGUE	ROGUE RIVER	ROGUE RIVER	395	F	10	11.8	48.8	54.7	13.5	26	98	absent	posterior	RIM1	L	36	BB	22	22	11
144	Catostomus	rimiculus	OS 015913B	ROGUE	ROGUE RIVER	ROGUE RIVER	366	F	7	10.6	42.8	51.2	8.7	25	89	absent	posterior	RIM1	L	42	BB	22	22	11
145	Catostomus	rimiculus	OS 015913C	ROGUE	ROGUE RIVER	ROGUE RIVER	365	F	10	10.6	46.5	50.7	15	25	99	absent	posterior	RIM1	L	41	BB	22	22	11
146	Catostomus	rimiculus	OS 015913D	ROGUE	ROGUE RIVER	ROGUE RIVER	333	F	6	9.3	42	47	12.1	24	92	absent	posterior	RIM1	L	41	BB	22	22	11
147	Catostomus	rimiculus	OS 015913E	ROGUE	ROGUE RIVER	ROGUE RIVER	366	F	9	10.5	43.9	48.9	11.7	26	96	absent	posterior	RIM1	L	42	BB	22	22	11
148	Catostomus	rimiculus	OS 015913F	ROGUE	ROGUE RIVER	ROGUE RIVER	338	M	6	9.8	40.2	46	12	26	96	absent	posterior	RIM1	L	38	BB	22	22	11
149	Catostomus	rimiculus	OS 015913G	ROGUE	ROGUE RIVER	ROGUE RIVER	367	F	7	10.6	42.8	53.3	11.7	27	89	absent	posterior	RIM1	L	36	BB	22	22	11
150	Catostomus	rimiculus	OS 015913H	ROGUE	ROGUE RIVER	ROGUE RIVER	350	F	8	10.1	44.8	48.5	13.9	24	91	absent	posterior	RIM1	L	36
151	Catostomus	rimiculus	OS 015913I	ROGUE	ROGUE RIVER	ROGUE RIVER	335	F	7	9.2	40	45.1	12.1	25	100	absent	posterior	RIM1	L	41
152	Catostomus	rimiculus	OS 015913J	ROGUE	ROGUE RIVER	ROGUE RIVER	328	M	4	9.2	38.5	44.7	11.8	26	88	absent	posterior	RIM1	L	41
153	Catostomus	rimiculus	OS 015913K	ROGUE	ROGUE RIVER	ROGUE RIVER	355	F	8	10.3	43.1	49	14.8	25	98	absent	posterior	RIM1	L	41
154	Catostomus	rimiculus	OS 015913L	ROGUE	ROGUE RIVER	ROGUE RIVER	372	F	16	12.3	48.4	53.7	13.3	26	94	absent	posterior	RIM1	L	41	BB	22	22	11
155	Catostomus	rimiculus	OS 015913M	ROGUE	ROGUE RIVER	ROGUE RIVER	327	M	6	10.1	39	44.4	11.7	26	93	absent	posterior	RIM1	L	41	BB	22	22	11
156	Catostomus	rimiculus	OS 015913N	ROGUE	ROGUE RIVER	ROGUE RIVER	336	M	6	9.5	37.4	44.5	13	27	96	absent	posterior	RIM1	L	36	BB	22	22	11
157	Catostomus	rimiculus	OS 015913O	ROGUE	ROGUE RIVER	ROGUE RIVER	332	M	5	9.1	38.1	46.1	10.4	25	97	absent	posterior	RIM1	L	41	BB	22	22	11
158	Catostomus	rimiculus	OS 015913P	ROGUE	ROGUE RIVER	ROGUE RIVER	339	F	8	10.1	42.2	49.9	15.3	26	96	absent	posterior	RIM1	L	36	BB	22	22	11
159	Catostomus	rimiculus	OS 015913Q	ROGUE	ROGUE RIVER	ROGUE RIVER	370	F	13	11.2	44.2	52.1	13.4	25	92	absent	posterior	RIM1	L	39	BB	22	22	11
160	Catostomus	rimiculus	OS 015913R	ROGUE	ROGUE RIVER	ROGUE RIVER	334	M	7	9.4	39.5	44.7	11.7	27	96	present	posterior	RIM1	L	41	BB	22	22	11
161	Catostomus	rimiculus	OS 015913S	ROGUE	ROGUE RIVER	ROGUE RIVER	350	M	7	10.6	44.9	47	11.7	27	96	absent	posterior	RIM1	L	37	BB	22	22	11
162	Catostomus	rimiculus	OS 015913T	ROGUE	ROGUE RIVER	ROGUE RIVER	362	M	15	11.2	44.3	49.8	12	26	93	absent	posterior	RIM1	L	41	BB	22	22	11
163	Chasmistes	brevirostris	OS 015934N	LOST RIVER	CLEAR LAKE	CLEAR LAKE AT DAM	330	F	5	11.8	35.4	56.9	2.3	35	77	present	equidistant	BR	B	3	AA	11	11	11
164	Chasmistes	brevirostris	OS 015934O	LOST RIVER	CLEAR LAKE	CLEAR LAKE AT DAM	318	M	7	11.5	34.7	53.4	2.7	37	76	present	equidistant	BR	B	8	AA	11	11	11
165	Chasmistes	brevirostris	OS 015934P	LOST RIVER	CLEAR LAKE	CLEAR LAKE AT DAM	322	M	11	10.5	36.6	54	3	35	79	present	anterior	BR	B	2	AA	11	11	11
166	Chasmistes	brevirostris	OS 015934Q	LOST RIVER	CLEAR LAKE	CLEAR LAKE AT DAM	327	?	7	11.4	38.4	54	3.1	38	76	present	anterior	BR	B	8	AA	11	11	11
167	Chasmistes	brevirostris	OS 015934R	LOST RIVER	CLEAR LAKE	CLEAR LAKE AT DAM	370	F	11	11.2	40.9	71.6	4	38	79	present	anterior	BR	B	3	AA	11	22	11
168	Chasmistes	brevirostris	OS 015934S	LOST RIVER	CLEAR LAKE	CLEAR LAKE AT DAM	380	F	3	11.7	40.4	62.4	3.5	32	78	present	anterior	BR	B	4	AA	11	11	11
169	Chasmistes	brevirostris	OS 015934T	LOST RIVER	CLEAR LAKE	CLEAR LAKE AT DAM	366	F	9	11.2	38.1	56.7	2.1	36	75	present	anterior	BR	B	8
170	Chasmistes	brevirostris	OS 015934U	LOST RIVER	CLEAR LAKE	CLEAR LAKE AT DAM	345	M	8	11.1	39.3	54.8	3	34	80	present	anterior	BR	B	4	AA	11	12	11
171	Chasmistes	brevirostris	OS 015934V	LOST RIVER	CLEAR LAKE	CLEAR LAKE AT DAM	337	F	4	10.6	37.3	53.8	3	34	82	present	anterior	BR	B	2
172	Chasmistes	brevirostris	OS 015934W	LOST RIVER	CLEAR LAKE	CLEAR LAKE AT DAM	339	M	8	11.5	37.8	56.7	4.5	37		present	anterior	BR	B	8
173	Catostomus	rimiculus	OS 015913U	ROGUE	ROGUE RIVER	ROGUE RIVER	362	F	9	10.3	43.8	50.1	11.6	26	99	absent	posterior	RIM1	L	40	BB	22	22	11
174	Deltistes	luxatus	OS 015916F	LOST RIVER	CLEAR LAKE	CLEAR LAKE AT DAM	485	M	8	12.4	60.4	76.9	4.2	32	92	present	anterior	LUX	K	28	AA	11	11	11
175	Deltistes	luxatus	OS 015916G	LOST RIVER	CLEAR LAKE	CLEAR LAKE AT DAM	450	M	8	14.3	54.4	67.1	3.5	31	95	present	anterior	LUX	K	23	AA	11	11	11
176	Deltistes	luxatus	OS 015916H	LOST RIVER	CLEAR LAKE	CLEAR LAKE AT DAM	432	M	8	13	52.4	65.3	3.2	29	81	present	anterior	LUX	K	28	AA	11	11	11
177	Deltistes	luxatus	OS 015916I	LOST RIVER	CLEAR LAKE	CLEAR LAKE AT DAM	450	M	7	14.1	52.2	66.7	2.9	30	90	present	anterior	LUX	K	28
178	Catostomus	rimiculus	OS 015913V	ROGUE	ROGUE RIVER	ROGUE RIVER	402	F	13	11.9	48.9	60.3	9.8	24	100	present	posterior	RIM1	L	41	BB	22	22	11
179	Catostomus	rimiculus	OS 015913W	ROGUE	ROGUE RIVER	ROGUE RIVER	307	M	5	8.9	33.9	41.9	12.2	26	93	absent	posterior	RIM1	L	41	BB	22	22	11
180	Catostomus	rimiculus	OS 015913Z2	ROGUE	ROGUE RIVER	ROGUE RIVER	320	M	9	9.9	38	45.3	12.9	26	94	absent	posterior	RIM1	L	43	BB	22	22	11
181	Catostomus	rimiculus	OS 015913X	ROGUE	ROGUE RIVER	ROGUE RIVER	325	M	6	10	35.1	42.9	9.4	25	101	present	posterior	RIM1	L	39	BB	22	22	11
182	Catostomus	rimiculus	OS 015913Y	ROGUE	ROGUE RIVER	ROGUE RIVER	333	M	5	9.7	41.1	46.7	9.1	26	97	absent	posterior	RIM1	L	41
183	Catostomus	rimiculus	OS 015913Z	ROGUE	ROGUE RIVER	ROGUE RIVER	330	M	6	10	38	43.7	10.2	25	91	absent	posterior	RIM1	L	42	BB	22	22	11
184	Catostomus	rimiculus	OS 015913Z1	ROGUE	ROGUE RIVER	ROGUE RIVER	367	F	7	10.2	44.5	51.2	13.1	26	96	absent	posterior	RIM1	L	41	BB	22	22	11
185	Catostomus	rimiculus	OS 015913Z3	ROGUE	ROGUE RIVER	ROGUE RIVER	334	F	8	9.7	42.2	47.5	10.8	25	89	absent	posterior	RIM1	L	41	BB	22	22	11
186	Catostomus	rimiculus	OS 015913Z4	ROGUE	ROGUE RIVER	ROGUE RIVER	364	F	9	10.1	43.2	50	9.9	26	92	absent	posterior	RIM1	L	41	BB	22	22	11
187	Chasmistes	brevirostris	OS 015943A	LOST RIVER	GERBER RESERVOIR	GERBER RESERVOIR	355	F		11.5	39.5	59.7	4	35	93	present	anterior	BR	A	3
188	Catostomus	snyderi	OS 015943B	LOST RIVER	GERBER RESERVOIR	GERBER RESERVOIR	374	F		11.4	42	58.7	7.8	35	83	deformed	anterior	BR	B	2	AB	11	11	11
189	Chasmistes	brevirostris	OS 015949A	LOST RIVER	GERBER RESERVOIR	GERBER RESERVOIR	340	M		10.8	39.7	55.8	3.1	30	83	present	anterior	BR	B	3	AA	11	11	11
190	Chasmistes	brevirostris	OS 015949B	LOST RIVER	GERBER RESERVOIR	GERBER RESERVOIR	343	M		11.3	41.7	58	3.7	33	79	present	anterior	BR	B	4
191	Chasmistes	brevirostris	OS 015949C	LOST RIVER	GERBER RESERVOIR	GERBER RESERVOIR	308	M		10.1	36.5	52.2	3	33	79	present	anterior	BR	B	3
192	Chasmistes	brevirostris	OS 015949D	LOST RIVER	GERBER RESERVOIR	GERBER RESERVOIR	328	M		9.8	37.6	51.6	4	36	77	present	equidistant	LUX	N	23	AA	11	11	11
193	Catostomus	snyderi	OS 015949E	LOST RIVER	GERBER RESERVOIR	GERBER RESERVOIR	375	F		10.7	46.9	67.8	8.9	34	77	absent	equidistant	BR	B	3	AA	11	11	11
194	Catostomus	snyderi	OS 015949F	LOST RIVER	GERBER RESERVOIR	GERBER RESERVOIR	331	M		10.2	39.2	52.2	7.2	35	74	absent	anterior	BR	B	2	AA	11	12	11
195	Chasmistes	brevirostris	OS 015949G	LOST RIVER	GERBER RESERVOIR	GERBER RESERVOIR	341	M		10.7	38.3	52.7	2.8	33	79	present	anterior	BR	B	2	AA	11	12	11
196	Catostomus	snyderi	OS 015949H	LOST RIVER	GERBER RESERVOIR	GERBER RESERVOIR	390	F		11.5	45.9	64.6	9.3	35	79	absent	anterior	BR	B	3	AB	11	12	11
197	Chasmistes	brevirostris	OS 015946A	LOST RIVER	GERBER RESERVOIR	GERBER RESERVOIR	346	F		10.5	40.2	56.6	2.8	34	83	present	equidistant	BR	B	16	AA	11	11	11
198	Catostomus	snyderi	OS 015946B	LOST RIVER	GERBER RESERVOIR	GERBER RESERVOIR	361	F		11.1	42.7	59.4	8.8	37	79	deformed	anterior	BR	B	3	AA	11	11	11
199	Chasmistes	brevirostris	OS 015946C	LOST RIVER	GERBER RESERVOIR	GERBER RESERVOIR	385	F		11.2	46	64.7	3.7	36	84	present	equidistant	BR	B	4	AA	11	11	11
200	Catostomus	snyderi	OS 015895A	SPRAGUE	UPPER SPRAGUE	0.5 MI UPSTREAM OF TULE ROOM, S'OCHOLIS	202	M	3	6.9	21.6	30.18	4.3	32	82	absent	posterior	BR	B	44	BB	12	12	11
201	Catostomus	snyderi	OS 015895B	SPRAGUE	UPPER SPRAGUE	0.5 MI UPSTREAM OF TULE ROOM, S'OCHOLIS	204	M	3	7.2	22.4	29.82	4.9	31	82	absent	posterior	BR	B	3	BB	12	12	11
202	Catostomus	snyderi	OS 015895C	SPRAGUE	UPPER SPRAGUE	0.5 MI UPSTREAM OF TULE ROOM, S'OCHOLIS	190	?	2	7.3	20.6		5.6	28	79	absent	posterior	BR	B	44	BB	11	11	11
203	Catostomus	snyderi	OS 015895D	SPRAGUE	UPPER SPRAGUE	0.5 MI UPSTREAM OF TULE ROOM, S'OCHOLIS	198	M	3	7.1	20.8	27.77	5.9	31	75	absent	posterior	BR	B	44	AB	11	11	11
204	Catostomus	snyderi	OS 015895E	SPRAGUE	UPPER SPRAGUE	0.5 MI UPSTREAM OF TULE ROOM, S'OCHOLIS	233	M	4	8.8	25.3	37.72	5.5	34	84	absent	posterior	BR	B	3	AA	11	22	11
205	Catostomus	snyderi	OS 015895F	SPRAGUE	UPPER SPRAGUE	0.5 MI UPSTREAM OF TULE ROOM, S'OCHOLIS	260	?	4	8.6	30.8	41.96	6.3	31	78	absent	posterior	BR	B	12	AA	11	22	11
206	Catostomus	snyderi	OS 015895G	SPRAGUE	UPPER SPRAGUE	0.5 MI UPSTREAM OF TULE ROOM, S'OCHOLIS	222	M	4	8.7	24.5	35.32	6.8	33	77	absent	posterior	BR	B	2	BB	11	11	11
207	Chasmistes	brevirostris	OS 015947A	LOST RIVER	GERBER RESERVOIR	GERBER RESERVOIR	281	F		9.1	30.3	45	3.3	33	76	present	equidistant	BR	B	3	AA	11	11	11
208	Catostomus	snyderi	OS 015947B	LOST RIVER	GERBER RESERVOIR	GERBER RESERVOIR	278	M		8.6	29.7	40.1	6	34	70	absent	equidistant	BR	B	4	AA	11	11	11
209	Chasmistes	brevirostris	OS 015947C	LOST RIVER	GERBER RESERVOIR	GERBER RESERVOIR	381	F		11.6	46.5	64.1	2.9	36	81	present	anterior	BR	B	3	AB	11	12	11
210	Chasmistes	brevirostris	OS 015947D	LOST RIVER	GERBER RESERVOIR	GERBER RESERVOIR	320	M		9.6	36.1	50	2.8	39	81	present	anterior	BR	B	4	AA	11	12	11
211	Chasmistes	brevirostris	OS 015947E	LOST RIVER	GERBER RESERVOIR	GERBER RESERVOIR	354	M		10.8	39.9	56.4	3.5	34	84	present	anterior	BR	B	3	AA	11	12	11
212	Chasmistes	brevirostris	OS 015947F	LOST RIVER	GERBER RESERVOIR	GERBER RESERVOIR	320	M		10.7	35.2	54.9	0	37	81	absent	equidistant	BR	B	3	AA	11	11	11
213	Chasmistes	brevirostris	OS 015947G	LOST RIVER	GERBER RESERVOIR	GERBER RESERVOIR	402	F		13	45.1	64.4	3.7	34	87	present	equidistant	BR	B	4	AA	11	11	11
214	Catostomus	snyderi	OS 015947H	LOST RIVER	GERBER RESERVOIR	GERBER RESERVOIR	335	F		9.6	35.1	51.9	6.8	36	75	absent	anterior	BR	B	3	AA	11	12	11
215	Catostomus	snyderi	OS 015947I	LOST RIVER	GERBER RESERVOIR	GERBER RESERVOIR	346	F		10.1	36.3	55.3	6.3	33	89	deformed	anterior	BR	B	12	AA	11	11	11
216	Chasmistes	brevirostris	OS 015947J	LOST RIVER	GERBER RESERVOIR	GERBER RESERVOIR	370	F		11.7	38.5	57.4	5.3	36	78	deformed	anterior	BR	B	3	AA	11	11	11
217	Catostomus	snyderi	OS 015948A	LOST RIVER	GERBER RESERVOIR	GERBER RESERVOIR	381	M		12.1	39.6	64.8	9.3	37	83	absent	equidistant	BR	B	4	AB	11	11	11
218	Chasmistes	brevirostris	OS 015948B	LOST RIVER	GERBER RESERVOIR	GERBER RESERVOIR	345	F		10	37.3	55.5	2.9	37	86	present	anterior	LUX	N	23	AB	11	11	11
219	Chasmistes	brevirostris	OS 015940A	LOST RIVER	GERBER RESERVOIR	GERBER RESERVOIR	374	M	20	12.5	42.3	66.76	4.2	37	83	present	anterior	BR	B	2	AA	11	12	11
220	Chasmistes	brevirostris	OS 015940B	LOWER KLAMATH	KLAMATH RIVER	COPCO RESERVOIR	418	F	16	12.2	49.8	70.74	4.2	36	86	present	anterior	BR	B	4	AB	11	11	11
221	Chasmistes	brevirostris	OS 015940C	LOWER KLAMATH	KLAMATH RIVER	COPCO RESERVOIR	384	M	16	12.6	42.3	63.28	4.3	40	86	present	equidistant	BR	B	3	AA	11	22	11
222	Chasmistes	brevirostris	OS 015940D	LOWER KLAMATH	KLAMATH RIVER	COPCO RESERVOIR	404	F	8	11.8	41.7	67.29	3.8	40	88	present	anterior	BR	B	12	AA	11	12	11
223	Chasmistes	brevirostris	OS 015940E	LOWER KLAMATH	KLAMATH RIVER	COPCO RESERVOIR	432	F	21	13.6	48	77.33	6.2	44	81	present	anterior	BR	B	13	AA	11	12	11
224	Chasmistes	brevirostris	OS 015940F	LOWER KLAMATH	KLAMATH RIVER	COPCO RESERVOIR	402	F	21	12.5	45.5	65.99	4	37		present	equidistant	BR	B	3
225	Catostomus	rimiculus	OS 015905	LOWER KLAMATH	KLAMATH RIVER	COPCO RESERVOIR	400	F	14	12.1	47.8	59.9	11.1	26	99	absent	posterior	RIM2	I	48
226	Chasmistes	brevirostris	OS 015940G	LOWER KLAMATH	KLAMATH RIVER	COPCO RESERVOIR	417	F	19	12.9	49.8	75.48	5.1	38	84	present	anterior	BR	B	3
227	Chasmistes	brevirostris	OS 015941A	LOWER KLAMATH	KLAMATH RIVER	COPCO RESERVOIR	398	F	20	12.8	47.4	68.74	3.5	39	88	present	anterior	BR	B	3
228	Chasmistes	brevirostris	OS 015941B	LOWER KLAMATH	KLAMATH RIVER	COPCO RESERVOIR	366	M	14	11.6	42.8	64.75	3.8	36	90	present	anterior	BR	B	3
229	Chasmistes	brevirostris	OS 015941C	LOWER KLAMATH	KLAMATH RIVER	COPCO RESERVOIR	413	F	21	14.4	50.2	74.07	4.1	45	88	present	anterior	BR	B	9
230	Chasmistes	brevirostris	OS 015941D	LOWER KLAMATH	KLAMATH RIVER	COPCO RESERVOIR	415	F	25	13	48.8	75.28	5.5	42	81	present	anterior	BR	B	13
231	Chasmistes	brevirostris	OS 015944A	LOST RIVER	GERBER RESERVOIR	GERBER RESERVOIR	382	F		10.9	45.6	61.6	2.9	34	82	present	equidistant	BR	B	4
232	Chasmistes	brevirostris	OS 015944B	LOST RIVER	GERBER RESERVOIR	GERBER RESERVOIR	380	F		11.1	39.3	62.8	3.4		80	present	anterior	BR	B	3
233	Chasmistes	brevirostris	OS 015944C	LOST RIVER	GERBER RESERVOIR	GERBER RESERVOIR	355	M		10.7	38.9	57.7	3.7	34	80	present	anterior	BR	B	4
234	Chasmistes	brevirostris	OS 015944D	LOST RIVER	GERBER RESERVOIR	GERBER RESERVOIR	344	M		10.5	40.7	55.6	3.7	37	79	present	anterior	BR	B	3
235	Chasmistes	brevirostris	OS 015944E	LOST RIVER	GERBER RESERVOIR	GERBER RESERVOIR	367	F		10.6	35.5	54.5	3.4	36	85	present	equidistant	BR	B	3
236	Catostomus	rimiculus	OS 015906A	LOWER KLAMATH	KLAMATH RIVER	TOPSY RESERVOIR	310	F	6	9.8	35.7	43.9	7.9	24	99	absent	posterior	RIM2	I	35
237	Catostomus	rimiculus	OS 015906B	LOWER KLAMATH	KLAMATH RIVER	TOPSY RESERVOIR	252	M	4	7.7	25.2	36.1	4.9	26	79	absent	posterior	BR	B	12	AA	12	12	11
238	Chasmistes	brevirostris	OS 017487A	LOWER KLAMATH	KLAMATH RIVER	TOPSY RESERVOIR	297	M	6	10.1	33	50.07	2.7	38		present	anterior	BR	B	2	AA	11	11	11
239	Chasmistes	brevirostris	OS 017487B	LOWER KLAMATH	KLAMATH RIVER	TOPSY RESERVOIR	253	F	5	9.2	27.5	42.91	2	39	74	present	anterior	BR	B	3	AA	11	11	11
240	Chasmistes	brevirostris	OS 017487C	LOWER KLAMATH	KLAMATH RIVER	TOPSY RESERVOIR	269	M	5	9.5	30.8	42.59	1.9	38	78	present	anterior	BR	B	13	AA	11	11	11
241	Chasmistes	brevirostris	OS 017487D	LOWER KLAMATH	KLAMATH RIVER	TOPSY RESERVOIR	267	M	6	9.2	27.9	41.1	1.9	43	83	present	anterior	BR	B	13	AA	11	11	11
242	Chasmistes	brevirostris	OS 015939A	LOST RIVER	CLEAR LAKE	CLEAR LAKE AT DAM	402	F	7	12.5	42.3	68.2	3.4	36	77	present	anterior	BR	C	4	AA	11	11	11
243	Chasmistes	brevirostris	OS 015939B	LOST RIVER	CLEAR LAKE	CLEAR LAKE AT DAM	385	F	10	11.5	37.8	64.5	3.1	38	78	present	anterior	LUX	N	23	AA	11	11	11
244	Chasmistes	brevirostris	OS 015939C	LOST RIVER	CLEAR LAKE	CLEAR LAKE AT DAM	330	F	6	11.2	34.7	54.6	2.3	36	79	present	anterior	BR	B	4	AA	11	11	11
245	Chasmistes	brevirostris	OS 015939D	LOST RIVER	CLEAR LAKE	CLEAR LAKE AT DAM	314	M	6	9.7	33.9	53	2.1	37	82		anterior	BR	D	3	AA	11	11	11
246	Catostomus	snyderi	OS 015939E	LOST RIVER	CLEAR LAKE	CLEAR LAKE AT DAM	330	M	10	10.2	37.8	56.1	8.4	38	77	absent	anterior	LUX	K	28	AA	11	11	11
247	Deltistes	luxatus	OS 015915A	LOST RIVER	CLEAR LAKE	CLEAR LAKE	455	F	7	14.1	55.4	69.2	3.1	30	92	present	anterior	LUX	K	28	AA	11	11	11
248	Deltistes	luxatus	OS 015915B	LOST RIVER	CLEAR LAKE	CLEAR LAKE	475	F	8	13.1	54.6	78.6	7.5	28	87	present	anterior	BR	B	3	AA	11	11	11
249	Deltistes	luxatus	OS 015915C	LOST RIVER	CLEAR LAKE	CLEAR LAKE	432	M	7	12.2	51.4	62.2	2.7	30	93	present	anterior	LUX	K	23	AA	11	11	11
250	Chasmistes	brevirostris	OS 015937A	LOST RIVER	CLEAR LAKE	CLEAR LAKE, SUCKER BAY	333	F	6	11.4	40.3	58.2	3.4	34	79	present	anterior	BR	B	4
251	Catostomus	snyderi	OS 015937B	LOST RIVER	CLEAR LAKE	CLEAR LAKE, SUCKER BAY	354	F	7	10.5	39	54.9	5.5	39	74	absent	anterior	BR	B	10	AA	11	11	11
252	Catostomus	snyderi	OS 015937C	LOST RIVER	CLEAR LAKE	CLEAR LAKE, SUCKER BAY	370	M	7	10.8	42.9	59.2	8.1	38	91	absent	anterior	BR	B	15	AA	11	22	11
253	Chasmistes	brevirostris	OS 015937D	LOST RIVER	CLEAR LAKE	CLEAR LAKE, SUCKER BAY	368	F	9	12.3	38.8	62.8	4.7	32	86	present		BR	B	8	AB	11	11	11
254	Chasmistes	brevirostris	OS 015937E	LOST RIVER	CLEAR LAKE	CLEAR LAKE, SUCKER BAY	370	F	13	11.2	41	61.6	5.4	36	91	present	anterior	BR	B	10	AA	11	12	11
255	Deltistes	luxatus	OS 015920A	LOST RIVER	CLEAR LAKE	CLEAR LAKE, OUTSIDE OF SUCKER BAY	479	M	7	13	60.4	72.8	3.6	30	87	present	anterior	LUX	K	28	AA	11	11	11
256	Deltistes	luxatus	OS 015920B	LOST RIVER	CLEAR LAKE	CLEAR LAKE, OUTSIDE OF SUCKER BAY	480	M	8	13.2	62.4	82.1	3.8	28	95	present	anterior	LUX	I	29	BB	11	11	11
257	Deltistes	luxatus	OS 015920C	LOST RIVER	CLEAR LAKE	CLEAR LAKE, OUTSIDE OF SUCKER BAY	493	F	6	13.9	59.6	75.7	3.6	29	89	present	anterior	LUX	I	29	AA	11	11	11
258	Chasmistes	brevirostris	OS 015933A	LOST RIVER	CLEAR LAKE	CLEAR LAKE, OUTSIDE OF SUCKER BAY	363	F	8	11.1	36.4	62.4	3.6	35	77	present	anterior	LUX	N	23	AA	11	11	11
259	Catostomus	snyderi	OS 015933B	LOST RIVER	CLEAR LAKE	CLEAR LAKE, OUTSIDE OF SUCKER BAY	360	F	6	12.1	42.6	63.7	9	33	75	absent	equidistant	BR	B	2	AA	11	11	11
260	Chasmistes	brevirostris	OS 015933C	LOST RIVER	CLEAR LAKE	CLEAR LAKE, OUTSIDE OF SUCKER BAY	320	F	6	10.5	34.9	57.4	2.4	33	0	present	anterior	LUX	N	23	AA	11	11	11
261	Catostomus	snyderi	OS 015933D	LOST RIVER	CLEAR LAKE	CLEAR LAKE, OUTSIDE OF SUCKER BAY	346	M	7	10.6	39.2	57.5	7.5	33	90	absent	anterior	BR	B	3	AA	11	12	11
262	Chasmistes	brevirostris	OS 015933E	LOST RIVER	CLEAR LAKE	CLEAR LAKE, OUTSIDE OF SUCKER BAY	332	M	7	10.4	38.5	56.1	3.3	36	78	present	anterior	BR	B	18	BB	11	12	11
263	Chasmistes	brevirostris	OS 015936A	LOST RIVER	CLEAR LAKE	CLEAR LAKE, SUCKER BAY	328	M	9	10.7	35.7	53	2.5	40	73	present	anterior	BR	B	3	AA	11	12	11
264	Chasmistes	brevirostris	OS 015936B	LOST RIVER	CLEAR LAKE	CLEAR LAKE, SUCKER BAY	363	F	8	9.9	42.5	64	2.2	38	79	present	anterior	BR	B	3	AA	11	11	11
265	Catostomus	snyderi	OS 015936C	LOST RIVER	CLEAR LAKE	CLEAR LAKE, SUCKER BAY	320	M	6	10	37.3	51.7	6.6	40	75	absent	anterior	BR	B	8	AA	11	11	11
266	Catostomus	rimiculus	OS 015911	LOWER KLAMATH	KLAMATH RIVER	TOPSY RESERVOIR	401	F	10	10.9	47.1	56.7	10.3	27	87	absent	posterior	RIM2	I	33	AB	22	12	11
267	Catostomus	snyderi	OS 017476A	LOWER KLAMATH	KLAMATH RIVER	TOPSY RESERVOIR	260	M	4	8.3	29.7	38.5	3.6	31	89	present	posterior	RIM2	I	35	AB	12	12	11
268	Chasmistes	brevirostris	OS 015936D	LOST RIVER	CLEAR LAKE	CLEAR LAKE, SUCKER BAY	338	F	7	10	39.4	59.6	2.9	40	73	present	anterior	BR	B	3	AA	11	11	11
269	Catostomus	snyderi	OS 015938	LOST RIVER	CLEAR LAKE	CLEAR LAKE, TREE CLUMP	343	F	8	10.5	38.2	56.6	8	37	82	absent	anterior	BR	B	3	AA	11	12	11
270	Deltistes	luxatus	OS 015917	LOST RIVER	CLEAR LAKE	CLEAR LAKE, CHANNEL BETWEEN LOBES	498	M	8	13	62	73.7	4.4	27	102	present	anterior	LUX	K	28	AA	11	11	11
271	Catostomus	rimiculus	OS 015909A	LOWER KLAMATH	KLAMATH RIVER	TOPSY RESERVOIR	399	F	14	13.2	47.5	59	8.3	23		absent	posterior	RIM2	Q	35	BB	22	22	11
272	Catostomus	rimiculus	OS 015909B	LOWER KLAMATH	KLAMATH RIVER	TOPSY RESERVOIR	369	F	9	10.1	44.1	55.2	12	22	98	absent	posterior	RIM2	I	35	BB	22	22	11
273	Catostomus	rimiculus	OS 015909C	LOWER KLAMATH	KLAMATH RIVER	TOPSY RESERVOIR	384	F	13	11.2	48.1	55.5	9.4	23	92	absent	posterior	RIM2	I	33	AA	22	22	11
274	Catostomus	rimiculus	OS 015909D	LOWER KLAMATH	KLAMATH RIVER	TOPSY RESERVOIR	384	F	9	12.7	47.8	54.9	7.8	24	81	absent	posterior	RIM2	I	35	BB	22	22	11
275	Catostomus	rimiculus	OS 015909E	LOWER KLAMATH	KLAMATH RIVER	TOPSY RESERVOIR	418	F	14	14.1	0	63.7	12.3	25	96	absent	posterior	RIM2	I	35	BB	22	22	11
276	Catostomus	rimiculus	OS 015909F	LOWER KLAMATH	KLAMATH RIVER	TOPSY RESERVOIR	412	F	11	11.6	48.3	60.2	12	24	92	absent	posterior	RIM2	I	35	BB	22	22	11
277	Catostomus	rimiculus	OS 015909G	LOWER KLAMATH	KLAMATH RIVER	TOPSY RESERVOIR	336	F	13	10	40.9	47	10.9	24	97	absent	posterior	RIM2	I	33	BB	22	22	11
278	Catostomus	rimiculus	OS 015909H	LOWER KLAMATH	KLAMATH RIVER	TOPSY RESERVOIR	260	M	4	8.2	30.3	36.5	4.8	24	92	present	posterior	RIM2	I	33	AA	22	22	11
279	Catostomus	rimiculus	OS 015909I	LOWER KLAMATH	KLAMATH RIVER	TOPSY RESERVOIR	402	F	14	11.7	51.1	59.9	12	24	92	absent	posterior	RIM2	I	48	BB	22	22	11
280	Catostomus	rimiculus	OS 015909J	LOWER KLAMATH	KLAMATH RIVER	TOPSY RESERVOIR	344	F	10	10.5	42.9	53.4	10	26	96	absent	posterior	RIM2	I	35	BB	22	22	11
281	Catostomus	rimiculus	OS 015909K	LOWER KLAMATH	KLAMATH RIVER	TOPSY RESERVOIR	407	F	16	13.2	53	63.4	14	23	86	absent	posterior	RIM2	I	35	BB	22	22	11
282	Catostomus	rimiculus	OS 015909L	LOWER KLAMATH	KLAMATH RIVER	TOPSY RESERVOIR	386	F	14	11.9	44.6	57	12.7	23	97	absent	posterior	RIM2	I	35	AA	22	22	11
283	Catostomus	rimiculus	OS 015909M	LOWER KLAMATH	KLAMATH RIVER	TOPSY RESERVOIR	400	F		12.7	49	59.9	8.9	25	95	absent	posterior	RIM2	I	34	BB	22	22	11
284	Catostomus	rimiculus	OS 015909N	LOWER KLAMATH	KLAMATH RIVER	TOPSY RESERVOIR	371	F	15	10.4	43.9	53.1	10	23	97	absent	posterior	RIM2	I	35	AB	22	22	11
285	Catostomus	rimiculus	OS 015909O	LOWER KLAMATH	KLAMATH RIVER	TOPSY RESERVOIR	415	F	14	11.8	52	60.1	10.1	25	97	absent	posterior	RIM2	I	33	BB	22	22	11
286	Catostomus	rimiculus	OS 015909P	LOWER KLAMATH	KLAMATH RIVER	TOPSY RESERVOIR	237	M	3	7.4	27.2	32.5	4.7		83	present	posterior	RIM2	I	35	AA	22	22	11
287	Deltistes	luxatus	OS 015961A	UPPER KLAMATH	MIXED	UPPER KLAMATH LAKE, EAGLE RIDGE	320	F	3	10.7	33.8	47.65	2.4	37	90	present	anterior	LUX	K	20	AA	11	12	11
288	Chasmistes	brevirostris	OS 015961B	UPPER KLAMATH	MIXED	UPPER KLAMATH LAKE, EAGLE RIDGE	323	M	5	10.8	36.1	48.24	2.3	42	86	present	equidistant	BR	B	49	AA	11	11	11
289	Catostomus	rimiculus	OS 017490	UPPER KLAMATH	MIXED	UPPER KLAMATH LAKE, EAGLE RIDGE	385	F	14	11	45.2	52.8	10.5	24	91	absent	posterior	RIM2	I	35	AA	22	22	11
290	Chasmistes	brevirostris	OS 015961D	UPPER KLAMATH	MIXED	UPPER KLAMATH LAKE, EAGLE RIDGE	312	M	5	9.6	30	46.8	2.2	37	79	present	anterior	BR	B	3	AA	11	12	11
291	Deltistes	luxatus	OS 015928A	UPPER KLAMATH	MIXED	UPPER KLAMATH LAKE, EAGLE RIDGE	304	F	2	9.2	32.6	41.9	2.2	29	96	present	anterior	LUX	K	21	AA	11	11	11
292	Deltistes	luxatus	OS 015928B	UPPER KLAMATH	MIXED	UPPER KLAMATH LAKE, EAGLE RIDGE	404	F	4	11.4	50.1	63.8	3.4	27	77	present	anterior	LUX	K	22	AA	11	11	11
293	Deltistes	luxatus	OS 015928C	UPPER KLAMATH	MIXED	UPPER KLAMATH LAKE, EAGLE RIDGE	347	F	3	10.7	40.5	52.4	2.5	31	85	present	anterior	LUX	K	5	AA	11	11	11
294	Deltistes	luxatus	OS 015928D	UPPER KLAMATH	MIXED	UPPER KLAMATH LAKE, EAGLE RIDGE	368	F	3	10.5	48.3	55.8	3.1	28	87	present	anterior	LUX	K	22	AA	11	11	11
295	Chasmistes	brevirostris	OS 017479	UPPER KLAMATH	MIXED	UPPER KLAMATH LAKE, EAGLE RIDGE	342	M	5	11	35	49.14	3.4	38	77	present	anterior	LUX	K	29	AA	11	12	11
296	Chasmistes	brevirostris	OS 015961F	UPPER KLAMATH	MIXED	UPPER KLAMATH LAKE, EAGLE RIDGE	325	M	5	9.9	34.7	49.72	2.1	40	84	present	anterior	BR	B	6	AA	11	11	11
297	Deltistes	luxatus	OS 015928F	UPPER KLAMATH	MIXED	UPPER KLAMATH LAKE, EAGLE RIDGE	349	F	3	11	43.6	52.3	2.8	29	95	present	anterior	LUX	K	22	AA	11	11	11
298	Deltistes	luxatus	OS 015928G	UPPER KLAMATH	MIXED	UPPER KLAMATH LAKE, EAGLE RIDGE	358	F	3	10.8	47.5	52.3	3	30	86	present	anterior	LUX	K	25	AA	11	11	11
299	Deltistes	luxatus	OS 015928H	UPPER KLAMATH	MIXED	UPPER KLAMATH LAKE, EAGLE RIDGE	388	M	3	10.6	44.8	51.5	3.7	28	84	present	anterior	LUX	N	24	AA	11	11	11
300	Chasmistes	brevirostris	OS 015961G	UPPER KLAMATH	MIXED	UPPER KLAMATH LAKE, EAGLE RIDGE	344	M	5	10.8	34.2	53.78	2.3	39	79	present	anterior	BR	B	50	AA	11	11	11
301	Deltistes	luxatus	OS 017491	UPPER KLAMATH	MIXED	UPPER KLAMATH LAKE, EAGLE RIDGE	370	F	3	11.2	45.8	54.9	3.4	27	91	present	anterior	LUX	K	22	AA	11	11	11
302	Deltistes	luxatus	OS 015929A	UPPER KLAMATH	MIXED	UPPER KLAMATH LAKE, EAGLE RIDGE	290	M	2	8.8	33.3	40.5	2.7	27	85	present	anterior	LUX	K	26	AA	11	11	11
303	Deltistes	luxatus	OS 015929B	UPPER KLAMATH	MIXED	UPPER KLAMATH LAKE, EAGLE RIDGE	250	F	2	9.2	26.4	36.3	2.1	34	82	present	anterior	BR	B	3	AA	11	11	11
304	Deltistes	luxatus	OS 015929C	UPPER KLAMATH	MIXED	UPPER KLAMATH LAKE, EAGLE RIDGE	349	F	3	10.2	43.2	50.9	3.2	28	88	present	anterior	LUX	I	32	AA	11	11	11
305	Deltistes	luxatus	OS 015929D	UPPER KLAMATH	MIXED	UPPER KLAMATH LAKE, EAGLE RIDGE	369	F	4	10.8	44	54.5	3.9	27	86	present	anterior	LUX	K	26	AA	11	11	11
306	Deltistes	luxatus	OS 015929E	UPPER KLAMATH	MIXED	UPPER KLAMATH LAKE, EAGLE RIDGE	284	M	2	9.2	33.4	42.7	2.4	26	86	present	anterior	LUX	K	25	AA	11	11	11
307	Chasmistes	brevirostris	OS 015962	UPPER KLAMATH	MIXED	UPPER KLAMATH LAKE, EAGLE RIDGE	242	M	2	8.2	25.4	39.15	2.6	43	83	present	anterior	BR	B	3	AA	11	11	11
308	Catostomus	snyderi	OS 015893A	UPPER KLAMATH	LOWER SPRAGUE/WILLIAMSON	WILLIAMSON RIVER, SPRAGUE R. CHILOQUIN DAM	375	M		10.6	46.3	61.7	7.8	35	73	deformed	posterior	BR	B	3	AA	11	22	11
309	Catostomus	snyderi	OS 015893B	SPRAGUE	LOWER SPRAGUE/WILLIAMSON	CHILOQUIN DAM LADDER	437	F		12.3	48.1	69.16	9.1	34	75	absent	posterior	BR	B	14	AA	11	11	11
310	Catostomus	snyderi	OS 015893C	SPRAGUE	LOWER SPRAGUE/WILLIAMSON	CHILOQUIN DAM LADDER	436	F		12.5	50.7	72.13	12	31	74	absent	posterior	BR	B	14	AA	11	12	11
311	Catostomus	snyderi	OS 015893D	SPRAGUE	LOWER SPRAGUE/WILLIAMSON	CHILOQUIN DAM LADDER	410	M		12.6	52.8	73.77	10.3	34		deformed	posterior	BR	B	14	AA	11	11	11
312	Catostomus	snyderi	OS 015893E	SPRAGUE	LOWER SPRAGUE/WILLIAMSON	CHILOQUIN DAM LADDER	453	M		11.8	49.3	68.14	6.9	34	80	absent	posterior	BR	B	14	AA	11	11	11
313	Catostomus	snyderi	OS 015893F	SPRAGUE	LOWER SPRAGUE/WILLIAMSON	CHILOQUIN DAM LADDER	375	M		12.2	44.9	59.72	8.4	34	77	absent	posterior	BR	G	3
314	Catostomus	snyderi	OS 015893G	SPRAGUE	LOWER SPRAGUE/WILLIAMSON	CHILOQUIN DAM LADDER	414	F		12.5	47.4	64.57	8	35	74	absent	posterior	BR	B	12	AA	11	12	11
315	Catostomus	snyderi	OS 015893J	SPRAGUE	LOWER SPRAGUE/WILLIAMSON	CHILOQUIN DAM LADDER	421	F		12.3	45.6	68.13	8.8	32	75	absent	posterior	BR	B	14	AA	11	11	11
316	Catostomus	snyderi	OS 015893H	SPRAGUE	LOWER SPRAGUE/WILLIAMSON	CHILOQUIN DAM LADDER	439	M		13.4	48.8	73.29	8.9	34	81	absent	posterior	BR	B	14
317	Catostomus	snyderi	OS 015893I	SPRAGUE	LOWER SPRAGUE/WILLIAMSON	CHILOQUIN DAM LADDER	415	M		12.9	47.9	69.49	10.2	34	79	absent	posterior	BR	B	13
318	Catostomus	snyderi	OS 015894A	SPRAGUE	LOWER SPRAGUE/WILLIAMSON	CHILOQUIN DAM LADDER	409	M		11.4	42.9	67.38	5.3	35	73	present	posterior	BR	B	14	AB	11	11	11
319	Catostomus	snyderi	OS 015894B	SPRAGUE	LOWER SPRAGUE/WILLIAMSON	CHILOQUIN DAM LADDER	453	F		12.7	49.8	69.48	9.2	30	73	absent	posterior	BR	G	3	AA	11	11	11
320	Catostomus	snyderi	OS 015894C	SPRAGUE	LOWER SPRAGUE/WILLIAMSON	CHILOQUIN DAM LADDER	407	M		12.5	45.6	66.03	4.6	34	70	present	posterior	BR	B	14	AA	11	11	12
321	Catostomus	snyderi	OS 015894D	SPRAGUE	LOWER SPRAGUE/WILLIAMSON	CHILOQUIN DAM LADDER	384	F		11.3	40.7	61.16	3.6	34	69	present	posterior	BR	B	4
322	Catostomus	snyderi	OS 015894E	SPRAGUE	LOWER SPRAGUE/WILLIAMSON	CHILOQUIN DAM LADDER	422	F		12.7	46.4	70.9	9.8	33	75	absent	posterior	BR	B	14	AA	11	22	11
323	Catostomus	snyderi	OS 015894F	SPRAGUE	LOWER SPRAGUE/WILLIAMSON	CHILOQUIN DAM LADDER	424	F		11.3	50.5	70.04	8.5	33	80	absent	posterior	BR	B	4
324	Catostomus	snyderi	OS 015894G	SPRAGUE	LOWER SPRAGUE/WILLIAMSON	CHILOQUIN DAM LADDER	420	F		12.1	46.9	67.16	8	33	78	absent	posterior	BR	B	14	AA	11	11	11
325	Catostomus	snyderi	OS 015894H	SPRAGUE	LOWER SPRAGUE/WILLIAMSON	CHILOQUIN DAM LADDER	396	M		11.1	43.5	59.36	7.5	32	82	absent	posterior	BR	B	4	AA	11	11	11
326	Catostomus	snyderi	OS 015894I	SPRAGUE	LOWER SPRAGUE/WILLIAMSON	CHILOQUIN DAM LADDER	418	M		11.3	46.9	63.39	9.1	32	81	absent	posterior	BR	B	14
327	Catostomus	snyderi	OS 015894J	SPRAGUE	LOWER SPRAGUE/WILLIAMSON	CHILOQUIN DAM LADDER	391	M		11.7	45.9	58.95	8.3	32	81	absent	posterior	BR	B	4	AA	11	11	11
328	Catostomus	snyderi	OS 015894K	SPRAGUE	LOWER SPRAGUE/WILLIAMSON	CHILOQUIN DAM LADDER	386	M		10.9	44.2	59.67	7.6	33	77	absent	posterior	BR	B	14
329	Catostomus	snyderi	OS 015894L	SPRAGUE	LOWER SPRAGUE/WILLIAMSON	CHILOQUIN DAM LADDER	407	F		11.9	44.5	63.7	10.8	30	77	absent	posterior	BR	B	14
330	Catostomus	snyderi	OS 015894M	SPRAGUE	LOWER SPRAGUE/WILLIAMSON	CHILOQUIN DAM LADDER	438	F		13.9	52.8	73.86	8.8	31	76	absent	posterior	BR	H	3	AA	11	12	11
331	Catostomus	snyderi	OS 015894N	SPRAGUE	LOWER SPRAGUE/WILLIAMSON	CHILOQUIN DAM LADDER	447	M		14.4	47.4	67.48	8.9	32	78	absent	posterior	BR	B	14	AA	11	11	11
332	Catostomus	snyderi	OS 015894O	SPRAGUE	LOWER SPRAGUE/WILLIAMSON	CHILOQUIN DAM LADDER	372	F		10.1	42.1	61.56	4.2	35	84	present	posterior	BR	B	12	AA	11	11	11
333	Catostomus	snyderi	OS 015894P	SPRAGUE	LOWER SPRAGUE/WILLIAMSON	CHILOQUIN DAM LADDER	394	M		11.2	46.2	63.47	9.2	33	76	absent	posterior	BR	B	14
500	Catostomus	snyderi	nonlethal	SPRAGUE	LOWER SPRAGUE/WILLIAMSON	CHILOQUIN DAM LADDER												BR	B	3
501	Catostomus	snyderi	nonlethal	SPRAGUE	LOWER SPRAGUE/WILLIAMSON	CHILOQUIN DAM LADDER												BR	B	4
502	Catostomus	snyderi	nonlethal	SPRAGUE	LOWER SPRAGUE/WILLIAMSON	CHILOQUIN DAM LADDER												BR	B	3
503	Catostomus	snyderi	nonlethal	SPRAGUE	LOWER SPRAGUE/WILLIAMSON	CHILOQUIN DAM LADDER												BR	B	4
504	Catostomus	snyderi	nonlethal	SPRAGUE	LOWER SPRAGUE/WILLIAMSON	CHILOQUIN DAM LADDER												BR	B	3
505	Catostomus	snyderi	nonlethal	SPRAGUE	LOWER SPRAGUE/WILLIAMSON	CHILOQUIN DAM LADDER												BR	B	3
506	Deltistes	luxatus	nonlethal	UPPER KLAMATH	UPPER KLAMATH LAKE SPRINGS	Cinder Flat												LUX	K	27
507	Deltistes	luxatus	nonlethal	UPPER KLAMATH	UPPER KLAMATH LAKE SPRINGS	Ouxy Spring												LUX	K	20
508	Deltistes	luxatus	nonlethal	UPPER KLAMATH	UPPER KLAMATH LAKE SPRINGS	Ouxy Spring												LUX	K	29
509	Deltistes	luxatus	nonlethal	UPPER KLAMATH	UPPER KLAMATH LAKE SPRINGS	Boulder Spring												LUX	K	26
510	Deltistes	luxatus	nonlethal	UPPER KLAMATH	UPPER KLAMATH LAKE SPRINGS	Sucker Springs												LUX	N	23
511	Deltistes	luxatus	nonlethal	UPPER KLAMATH	UPPER KLAMATH LAKE SPRINGS	Sucker Springs												LUX	K	26
512	Deltistes	luxatus	nonlethal	UPPER KLAMATH	UPPER KLAMATH LAKE SPRINGS	Silver Building Spring												LUX	K	21
513	Deltistes	luxatus	nonlethal	UPPER KLAMATH	UPPER KLAMATH LAKE SPRINGS	Silver Building Spring												LUX	K	29
514	Deltistes	luxatus	nonlethal	UPPER KLAMATH	UPPER KLAMATH LAKE SPRINGS	Ouxy Spring												LUX	K	29
515	Deltistes	luxatus	nonlethal	UPPER KLAMATH	UPPER KLAMATH LAKE SPRINGS	Cinder Flat												LUX	K	29
516	Deltistes	luxatus	nonlethal	UPPER KLAMATH	UPPER KLAMATH LAKE SPRINGS	Boulder Spring												LUX	K	27
517	Deltistes	luxatus	nonlethal	UPPER KLAMATH	UPPER KLAMATH LAKE SPRINGS	Cinder Flat												LUX	X	21
518	Deltistes	luxatus	nonlethal	UPPER KLAMATH	UPPER KLAMATH LAKE SPRINGS	Ouxy Spring												LUX	K	29
519	Deltistes	luxatus	nonlethal	SPRAGUE	LOWER SPRAGUE/WILLIAMSON	Sprague River below Chiloquin Dam												LUX	K	20
520	Deltistes	luxatus	nonlethal	SPRAGUE	LOWER SPRAGUE/WILLIAMSON	Sprague River below Chiloquin Dam												LUX	K	29
521	Deltistes	luxatus	nonlethal	SPRAGUE	LOWER SPRAGUE/WILLIAMSON	Sprague River below Chiloquin Dam												LUX	N	23
522	Deltistes	luxatus	nonlethal	UPPER KLAMATH	UPPER KLAMATH LAKE SPRINGS	Boulder Spring												LUX	M	29
523	Deltistes	luxatus	nonlethal	SPRAGUE	LOWER SPRAGUE/WILLIAMSON	Sprague River below Chiloquin Dam												LUX	K	21
524	Deltistes	luxatus	nonlethal	SPRAGUE	LOWER SPRAGUE/WILLIAMSON	Sprague River below Chiloquin Dam												LUX	N	23
525	Deltistes	luxatus	nonlethal	UPPER KLAMATH	UPPER KLAMATH LAKE SPRINGS	Boulder Spring												LUX	K	27
526	Deltistes	luxatus	nonlethal	UPPER KLAMATH	UPPER KLAMATH LAKE SPRINGS	Sucker Springs												LUX	K	21
527	Deltistes	luxatus	nonlethal	UPPER KLAMATH	UPPER KLAMATH LAKE SPRINGS	Sucker Springs												LUX	K	29
528	Deltistes	luxatus	nonlethal	UPPER KLAMATH	UPPER KLAMATH LAKE SPRINGS	Sucker Springs												LUX	K	26
529	Deltistes	luxatus	nonlethal	UPPER KLAMATH	UPPER KLAMATH LAKE SPRINGS	Sucker Springs												LUX	N	23
530	Deltistes	luxatus	nonlethal	UPPER KLAMATH	UPPER KLAMATH LAKE SPRINGS	Cinder Flat												LUX	K	29
531	Deltistes	luxatus	nonlethal	UPPER KLAMATH	UPPER KLAMATH LAKE SPRINGS	Ouxy Spring												LUX	K	27
532	Chasmistes	brevirostris	nonlethal	UPPER KLAMATH	UPPER KLAMATH LAKE SPRINGS	Ouxy Spring												LUX	K	29
533	Deltistes	luxatus	nonlethal	SPRAGUE	LOWER SPRAGUE/WILLIAMSON	Sprague River below Chiloquin Dam												LUX	K	63
534	Deltistes	luxatus	nonlethal	SPRAGUE	LOWER SPRAGUE/WILLIAMSON	Sprague River below Chiloquin Dam												LUX	J	31
535	Deltistes	luxatus	nonlethal	SPRAGUE	LOWER SPRAGUE/WILLIAMSON	Sprague River below Chiloquin Dam												LUX	K	52
536	Deltistes	luxatus	nonlethal	UPPER KLAMATH	UPPER KLAMATH LAKE SPRINGS	Ouxy Spring												LUX	K	29
537	Deltistes	luxatus	nonlethal	UPPER KLAMATH	UPPER KLAMATH LAKE SPRINGS	Ouxy Spring												LUX	K	21
538	Chasmistes	brevirostris	nonlethal	UPPER KLAMATH	UPPER KLAMATH LAKE SPRINGS	Ouxy Spring												BR	B	13
539	Deltistes	luxatus	nonlethal	SPRAGUE	LOWER SPRAGUE/WILLIAMSON	Sprague River below Chiloquin Dam												LUX	N	23
540	Deltistes	luxatus	nonlethal	SPRAGUE	LOWER SPRAGUE/WILLIAMSON	Sprague River below Chiloquin Dam												LUX	K	26
541	Deltistes	luxatus	nonlethal	SPRAGUE	LOWER SPRAGUE/WILLIAMSON	Sprague River below Chiloquin Dam												LUX	N	23
542	Deltistes	luxatus	nonlethal	SPRAGUE	LOWER SPRAGUE/WILLIAMSON	Sprague River below Chiloquin Dam												LUX	K	21
543	Deltistes	luxatus	nonlethal	SPRAGUE	LOWER SPRAGUE/WILLIAMSON	Sprague River below Chiloquin Dam												LUX	M	46
544	Deltistes	luxatus	nonlethal	SPRAGUE	LOWER SPRAGUE/WILLIAMSON	Sprague River below Chiloquin Dam												LUX	K	67
545	Deltistes	luxatus	nonlethal	SPRAGUE	LOWER SPRAGUE/WILLIAMSON	Sprague River below Chiloquin Dam												LUX	K	21
546	Chasmistes	brevirostris	nonlethal	SPRAGUE	LOWER SPRAGUE/WILLIAMSON	Sprague River below Chiloquin Dam												BR	B	2
547	Chasmistes	brevirostris	nonlethal	SPRAGUE	LOWER SPRAGUE/WILLIAMSON	Sprague River below Chiloquin Dam												LUX	I	68
548	Chasmistes	brevirostris	nonlethal	SPRAGUE	LOWER SPRAGUE/WILLIAMSON	Sprague River below Chiloquin Dam												BR	B	3
549	Deltistes	luxatus	nonlethal	SPRAGUE	LOWER SPRAGUE/WILLIAMSON	Sprague River below Chiloquin Dam												LUX	W	30
550	Deltistes	luxatus	nonlethal	SPRAGUE	LOWER SPRAGUE/WILLIAMSON	Sprague River below Chiloquin Dam												LUX	N	23
551	Deltistes	luxatus	nonlethal	SPRAGUE	LOWER SPRAGUE/WILLIAMSON	Sprague River below Chiloquin Dam												LUX	K	30
552	Chasmistes	brevirostris	nonlethal	SPRAGUE	LOWER SPRAGUE/WILLIAMSON	Williamson River within 1/4 mile do												BR	B	3
553	Chasmistes	brevirostris	nonlethal	SPRAGUE	LOWER SPRAGUE/WILLIAMSON	Williamson River within 1/4 mile do												BR	B	3
554	Catostomus	snyderi	nonlethal	SPRAGUE	LOWER SPRAGUE/WILLIAMSON	Sprague River at Braymill												BR	B	3
555	Catostomus	snyderi	nonlethal	SPRAGUE	LOWER SPRAGUE/WILLIAMSON	Sprague River at Braymill												BR	B	69
556	Catostomus	snyderi	nonlethal	SPRAGUE	LOWER SPRAGUE/WILLIAMSON	Sprague River at Braymill												BR	B	3
557	Catostomus	snyderi	nonlethal	SPRAGUE	UPPER SPRAGUE	Sprague River at Beatty Gap												BR	B	3
558	Catostomus	snyderi	nonlethal	SPRAGUE	UPPER SPRAGUE	Sprague River at Beatty Gap												LUX	K	26
559	Catostomus	snyderi	nonlethal	SPRAGUE	UPPER SPRAGUE	Sprague River at Beatty Gap												BR	B	12
560	Catostomus	snyderi	nonlethal	SPRAGUE	UPPER SPRAGUE	Sprague River at Beatty Gap												BR	B	4
561	Catostomus	snyderi	nonlethal	SPRAGUE	UPPER SPRAGUE	Sprague River at Beatty Gap												BR	B	3
562	Catostomus	snyderi	nonlethal	SPRAGUE	UPPER SPRAGUE	Sprague River at Beatty Gap												BR	B	3
563	Catostomus	snyderi	nonlethal	SPRAGUE	UPPER SPRAGUE	Sprague River at Beatty Gap												BR	B	3
564	Catostomus	snyderi	nonlethal	SPRAGUE	UPPER SPRAGUE	Sprague River at Beatty Gap												BR	B	3
565	Deltistes	luxatus	nonlethal	SPRAGUE	UPPER SPRAGUE	Sprague River at Beatty Gap												LUX	K	27
566	Deltistes	luxatus	nonlethal	SPRAGUE	UPPER SPRAGUE	Sprague River at Beatty Gap												LUX	K	26
567	Deltistes	luxatus	nonlethal	SPRAGUE	UPPER SPRAGUE	Sprague River at Beatty Gap												LUX	K	21
568	Deltistes	luxatus	nonlethal	SPRAGUE	UPPER SPRAGUE	Sprague River at Beatty Gap												LUX	N	23
569	Deltistes	luxatus	nonlethal	SPRAGUE	UPPER SPRAGUE	Sprague River at Beatty Gap												LUX	N	23
570	Deltistes	luxatus	nonlethal	SPRAGUE	UPPER SPRAGUE	Sprague River at Beatty Gap												LUX	K	21
571	Deltistes	luxatus	nonlethal	SPRAGUE	UPPER SPRAGUE	Sprague River at Beatty Gap												LUX	K	21
572	Deltistes	luxatus	nonlethal	SPRAGUE	UPPER SPRAGUE	Sprague River at Beatty Gap												LUX	K	21
573	Deltistes	luxatus	nonlethal	SPRAGUE	UPPER SPRAGUE	Sprague River at Beatty Gap												LUX	K	21
574	Deltistes	luxatus	nonlethal	SPRAGUE	UPPER SPRAGUE	Sprague River at Beatty Gap												LUX	K	27
575	Deltistes	luxatus	nonlethal	SPRAGUE	UPPER SPRAGUE	Sprague River at Beatty Gap												LUX	N	23
576	Deltistes	luxatus	nonlethal	SPRAGUE	UPPER SPRAGUE	Sprague River at Beatty Gap												LUX	K	21
577	Deltistes	luxatus	nonlethal	SPRAGUE	UPPER SPRAGUE	Sprague River at Beatty Gap												LUX	K	26
578	Catostomus	snyderi	nonlethal	SPRAGUE	UPPER SPRAGUE	Sprague River at Beatty Gap												BR	B	3
579	Catostomus	snyderi	nonlethal	SPRAGUE	UPPER SPRAGUE	Sprague River at Beatty Gap												BR	B	60
580	Catostomus	snyderi	nonlethal	SPRAGUE	UPPER SPRAGUE	Sprague River at Beatty Gap												BR	B	3
581	Catostomus	snyderi	nonlethal	SPRAGUE	UPPER SPRAGUE	Sprague River at Beatty Gap												BR	B	3
582	Catostomus	snyderi	nonlethal	SPRAGUE	UPPER SPRAGUE	Sprague River at Beatty Gap												BR	B	3
583	Catostomus	snyderi	nonlethal	SPRAGUE	LOWER SPRAGUE/WILLIAMSON	Sprague River near Whitehorse Sprin												BR	B	70
584	Catostomus	snyderi	nonlethal	SPRAGUE	LOWER SPRAGUE/WILLIAMSON	Chiloquin Dam ladder												BR	B	12
585	Deltistes	luxatus	nonlethal	UPPER KLAMATH	UPPER KLAMATH LAKE SPRINGS	Silver Building Spring												LUX	K	21
586	Deltistes	luxatus	nonlethal	SPRAGUE	LOWER SPRAGUE/WILLIAMSON	Chiloquin Dam ladder												LUX	K	5
587	Deltistes	luxatus	nonlethal	UPPER KLAMATH	UPPER KLAMATH LAKE SPRINGS	Ouxy Spring												LUX	K	29
588	Chasmistes	brevirostris	nonlethal	SPRAGUE	LOWER SPRAGUE/WILLIAMSON	Chiloquin Dam ladder												LUX	I	32
589	Deltistes	luxatus	nonlethal	SPRAGUE	LOWER SPRAGUE/WILLIAMSON	Chiloquin Dam ladder												LUX	K	23
590	Deltistes	luxatus	nonlethal	UPPER KLAMATH	UPPER KLAMATH LAKE SPRINGS	Ouxy Spring												LUX	K	29
591	Deltistes	luxatus	nonlethal	UPPER KLAMATH	UPPER KLAMATH LAKE SPRINGS	Silver Building Spring												LUX	I	32
592	Deltistes	luxatus	nonlethal	UPPER KLAMATH	UPPER KLAMATH LAKE SPRINGS	Sucker Springs												LUX	K	29
593	Catostomus	snyderi	nonlethal	SPRAGUE	LOWER SPRAGUE/WILLIAMSON	Chiloquin Dam ladder												BR	B	12
594	Catostomus	snyderi	nonlethal	SPRAGUE	LOWER SPRAGUE/WILLIAMSON	Chiloquin Dam ladder												BR	B	11
595	Catostomus	snyderi	nonlethal	SPRAGUE	LOWER SPRAGUE/WILLIAMSON	Chiloquin Dam ladder												BR	B	3
596	Catostomus	snyderi	nonlethal	SPRAGUE	LOWER SPRAGUE/WILLIAMSON	Chiloquin Dam ladder												LUX	K	21
597	Catostomus	snyderi	nonlethal	SPRAGUE	LOWER SPRAGUE/WILLIAMSON	Chiloquin Dam ladder												BR	B	3
598	Catostomus	snyderi	nonlethal	SPRAGUE	LOWER SPRAGUE/WILLIAMSON	Chiloquin Dam ladder												BR	B	3
599	Deltistes	luxatus	nonlethal	UPPER KLAMATH	UPPER KLAMATH LAKE SPRINGS	Sucker Springs												LUX	K	26
600	Deltistes	luxatus	nonlethal	UPPER KLAMATH	UPPER KLAMATH LAKE SPRINGS	Sucker Springs												LUX	K	26
601	Deltistes	luxatus	nonlethal	UPPER KLAMATH	UPPER KLAMATH LAKE SPRINGS	Sucker Springs												LUX	K	21
602	Deltistes	luxatus	nonlethal	UPPER KLAMATH	UPPER KLAMATH LAKE SPRINGS	Sucker Springs												LUX	K	21
603	Deltistes	luxatus	nonlethal	UPPER KLAMATH	UPPER KLAMATH LAKE SPRINGS	Sucker Springs												LUX	K	66
604	Deltistes	luxatus	nonlethal	UPPER KLAMATH	UPPER KLAMATH LAKE SPRINGS	Sucker Springs												LUX	K	21
605	Deltistes	luxatus	nonlethal	UPPER KLAMATH	UPPER KLAMATH LAKE SPRINGS	Sucker Springs												LUX	K	21
606	Deltistes	luxatus	nonlethal	UPPER KLAMATH	UPPER KLAMATH LAKE SPRINGS	Sucker Springs												LUX	K	21
607	Catostomus	snyderi	nonlethal	SPRAGUE	LOWER SPRAGUE/WILLIAMSON	Chiloquin Dam ladder												BR	B	4
608	Deltistes	luxatus	nonlethal	UPPER KLAMATH	UPPER KLAMATH LAKE SPRINGS	Sucker Springs												LUX	K	21
609	Deltistes	luxatus	nonlethal	SPRAGUE	LOWER SPRAGUE/WILLIAMSON	Chiloquin Dam ladder												LUX	K	21
610	Deltistes	luxatus	nonlethal	UPPER KLAMATH	UPPER KLAMATH LAKE SPRINGS	Sucker Springs												LUX	K	22
611	Deltistes	luxatus	nonlethal	SPRAGUE	LOWER SPRAGUE/WILLIAMSON	Chiloquin Dam ladder												LUX	K	21
612	Catostomus	snyderi	nonlethal	SPRAGUE	LOWER SPRAGUE/WILLIAMSON	Chiloquin Dam ladder												BR	B	3
613	Deltistes	luxatus	nonlethal	UPPER KLAMATH	UPPER KLAMATH LAKE SPRINGS	Silver Building Spring												LUX	K	27
614	Deltistes	luxatus	nonlethal	UPPER KLAMATH	UPPER KLAMATH LAKE SPRINGS	Silver Building Spring												LUX	K	21
615	Catostomus	snyderi	nonlethal	SPRAGUE	LOWER SPRAGUE/WILLIAMSON	Chiloquin Dam ladder												BR	G	3
616	Catostomus	snyderi	nonlethal	SPRAGUE	LOWER SPRAGUE/WILLIAMSON	Chiloquin Dam ladder												BR	B	3
617	Catostomus	snyderi	nonlethal	SPRAGUE	LOWER SPRAGUE/WILLIAMSON	Chiloquin Dam ladder												BR	B	3
618	Deltistes	luxatus	nonlethal	UPPER KLAMATH	UPPER KLAMATH LAKE SPRINGS	Silver Building Spring												LUX	K	29
619	Deltistes	luxatus	nonlethal	UPPER KLAMATH	UPPER KLAMATH LAKE SPRINGS	Silver Building Spring												LUX	K	21
620	Deltistes	luxatus	nonlethal	UPPER KLAMATH	UPPER KLAMATH LAKE SPRINGS	Cinder Flat												LUX	K	21
621	Catostomus	snyderi	nonlethal	SPRAGUE	LOWER SPRAGUE/WILLIAMSON	Chiloquin Dam ladder												BR	B	3
622	Catostomus	snyderi	nonlethal	SPRAGUE	LOWER SPRAGUE/WILLIAMSON	Chiloquin Dam ladder												BR	B	3
623	Catostomus	snyderi	nonlethal	SPRAGUE	LOWER SPRAGUE/WILLIAMSON	Chiloquin Dam ladder												BR	B	60
624	Catostomus	snyderi	nonlethal	SPRAGUE	LOWER SPRAGUE/WILLIAMSON	Chiloquin Dam ladder												BR	A	3
625	Catostomus	snyderi	nonlethal	SPRAGUE	LOWER SPRAGUE/WILLIAMSON	Chiloquin Dam ladder												BR	B	2
626	Catostomus	snyderi	nonlethal	SPRAGUE	LOWER SPRAGUE/WILLIAMSON	Chiloquin Dam ladder												BR	B	3
627	Catostomus	snyderi	nonlethal	SPRAGUE	LOWER SPRAGUE/WILLIAMSON	Chiloquin Dam ladder												BR	B	11
628	Deltistes	luxatus	nonlethal	SPRAGUE	LOWER SPRAGUE/WILLIAMSON	Chiloquin Dam ladder												LUX	K	27
629	Catostomus	snyderi	nonlethal	SPRAGUE	LOWER SPRAGUE/WILLIAMSON	Chiloquin Dam ladder												BR	B	3
630	Deltistes	luxatus	nonlethal	UPPER KLAMATH	UPPER KLAMATH LAKE SPRINGS	Cinder Flat												LUX	K	21
631	Catostomus	snyderi	nonlethal	SPRAGUE	LOWER SPRAGUE/WILLIAMSON	Chiloquin Dam ladder												BR	B	2
632	Deltistes	luxatus	nonlethal	UPPER KLAMATH	UPPER KLAMATH LAKE SPRINGS	Ouxy Spring												LUX	K	26
633	Catostomus	snyderi	nonlethal	SPRAGUE	LOWER SPRAGUE/WILLIAMSON	Chiloquin Dam ladder												BR	B	12
634	Catostomus	snyderi	nonlethal	SPRAGUE	LOWER SPRAGUE/WILLIAMSON	Chiloquin Dam ladder												BR	A	3
635	Deltistes	luxatus	nonlethal	SPRAGUE	LOWER SPRAGUE/WILLIAMSON	Chiloquin Dam ladder												LUX	K	29
636	Chasmistes	brevirostris	nonlethal	SPRAGUE	LOWER SPRAGUE/WILLIAMSON	Chiloquin Dam ladder												BR	B	13
637	Deltistes	luxatus	nonlethal	UPPER KLAMATH	UPPER KLAMATH LAKE SPRINGS	Sucker Springs												LUX	I	32
638	Catostomus	snyderi	nonlethal	SPRAGUE	LOWER SPRAGUE/WILLIAMSON	Chiloquin Dam ladder												BR	B	74
639	Catostomus	snyderi	nonlethal	SPRAGUE	LOWER SPRAGUE/WILLIAMSON	Chiloquin Dam ladder												BR	B	2
640	Deltistes	luxatus	nonlethal	UPPER KLAMATH	UPPER KLAMATH LAKE SPRINGS	Silver Building Spring												LUX	K	20
641	Deltistes	luxatus	nonlethal	UPPER KLAMATH	UPPER KLAMATH LAKE SPRINGS	Ouxy Spring												LUX	I	32
642	Deltistes	luxatus	nonlethal	SPRAGUE	LOWER SPRAGUE/WILLIAMSON	Chiloquin Dam ladder												LUX	K	21
643	Deltistes	luxatus	nonlethal	SPRAGUE	LOWER SPRAGUE/WILLIAMSON	Chiloquin Dam ladder												BR	B	3
644	Catostomus	snyderi	nonlethal	SPRAGUE	LOWER SPRAGUE/WILLIAMSON	Chiloquin Dam ladder												BR	B	3
645	Catostomus	snyderi	nonlethal	SPRAGUE	LOWER SPRAGUE/WILLIAMSON	Chiloquin Dam ladder												BR	B	3
646	Catostomus	snyderi	nonlethal	SPRAGUE	LOWER SPRAGUE/WILLIAMSON	Chiloquin Dam ladder												BR	B	12
647	Deltistes	luxatus	nonlethal	UPPER KLAMATH	UPPER KLAMATH LAKE SPRINGS	Cinder Flat												LUX	K	21
648	Deltistes	luxatus	nonlethal	UPPER KLAMATH	UPPER KLAMATH LAKE SPRINGS	Silver Building Spring												LUX	I	32
649	Deltistes	luxatus	nonlethal	UPPER KLAMATH	UPPER KLAMATH LAKE SPRINGS	Ouxy Spring												BR	B	3
650	Catostomus	snyderi	nonlethal	SPRAGUE	LOWER SPRAGUE/WILLIAMSON	Chiloquin Dam ladder												BR	B	3
651	Deltistes	luxatus	nonlethal	UPPER KLAMATH	UPPER KLAMATH LAKE SPRINGS	Ouxy Spring												LUX	K	27
652	Catostomus	snyderi	nonlethal	SPRAGUE	LOWER SPRAGUE/WILLIAMSON	Chiloquin Dam ladder												BR	B	3
653	Catostomus	snyderi	nonlethal	SPRAGUE	LOWER SPRAGUE/WILLIAMSON	Chiloquin Dam ladder												BR	B	4
654	Catostomus	snyderi	nonlethal	SPRAGUE	LOWER SPRAGUE/WILLIAMSON	Chiloquin Dam ladder												BR	B	11
655	Deltistes	luxatus	nonlethal	UPPER KLAMATH	UPPER KLAMATH LAKE SPRINGS	Silver Building Spring												LUX	K	29
656	Catostomus	snyderi	nonlethal	SPRAGUE	LOWER SPRAGUE/WILLIAMSON	Chiloquin Dam ladder												BR	B	11
657	Catostomus	snyderi	nonlethal	SPRAGUE	LOWER SPRAGUE/WILLIAMSON	Chiloquin Dam ladder												BR	A	3
658	Deltistes	luxatus	nonlethal	UPPER KLAMATH	UPPER KLAMATH LAKE SPRINGS	Sucker Springs												LUX	K	21
659	Catostomus	snyderi	nonlethal	SPRAGUE	LOWER SPRAGUE/WILLIAMSON	Chiloquin Dam ladder												BR	B	11
660	Deltistes	luxatus	nonlethal	SPRAGUE	LOWER SPRAGUE/WILLIAMSON	Chiloquin Dam ladder												LUX	K	27
661	Deltistes	luxatus	nonlethal	UPPER KLAMATH	UPPER KLAMATH LAKE SPRINGS	Ouxy Spring												LUX	K	21
662	Catostomus	snyderi	nonlethal	SPRAGUE	LOWER SPRAGUE/WILLIAMSON	Chiloquin Dam ladder												BR	B	12
663	Catostomus	snyderi	nonlethal	SPRAGUE	LOWER SPRAGUE/WILLIAMSON	Chiloquin Dam ladder												BR	G	3
664	Deltistes	luxatus	nonlethal	UPPER KLAMATH	UPPER KLAMATH LAKE SPRINGS	Ouxy Spring												LUX	K	26
665	Catostomus	snyderi	nonlethal	SPRAGUE	LOWER SPRAGUE/WILLIAMSON	Chiloquin Dam ladder												BR	B	3
666	Catostomus	snyderi	nonlethal	SPRAGUE	LOWER SPRAGUE/WILLIAMSON	Chiloquin Dam ladder												BR	B	3
667	Deltistes	luxatus	nonlethal	UPPER KLAMATH	UPPER KLAMATH LAKE SPRINGS	Sucker Springs												LUX	K	29
668	Deltistes	luxatus	nonlethal	SPRAGUE	LOWER SPRAGUE/WILLIAMSON	Chiloquin Dam ladder												LUX	K	63
669	Deltistes	luxatus	nonlethal	SPRAGUE	LOWER SPRAGUE/WILLIAMSON	Chiloquin Dam ladder												LUX	N	23
670	Deltistes	luxatus	nonlethal	SPRAGUE	LOWER SPRAGUE/WILLIAMSON	Chiloquin Dam ladder												LUX	I	31
671	Deltistes	luxatus	nonlethal	UPPER KLAMATH	UPPER KLAMATH LAKE SPRINGS	Cinder Flat												LUX	K	21
672	Deltistes	luxatus	nonlethal	SPRAGUE	LOWER SPRAGUE/WILLIAMSON	Chiloquin Dam ladder												LUX	N	23
673	Deltistes	luxatus	nonlethal	UPPER KLAMATH	UPPER KLAMATH LAKE SPRINGS	Sucker Springs												LUX	K	21
674	Deltistes	luxatus	nonlethal	UPPER KLAMATH	UPPER KLAMATH LAKE SPRINGS	Cinder Flat												LUX	K	26
675	Deltistes	luxatus	nonlethal	UPPER KLAMATH	UPPER KLAMATH LAKE SPRINGS	Sucker Springs												LUX	K	27
676	Chasmistes	brevirostris	nonlethal	SPRAGUE	LOWER SPRAGUE/WILLIAMSON	Chiloquin Dam ladder												BR	B	8
677	Deltistes	luxatus	nonlethal	UPPER KLAMATH	UPPER KLAMATH LAKE SPRINGS	Silver Building Spring												LUX	K	27
678	Deltistes	luxatus	nonlethal	UPPER KLAMATH	UPPER KLAMATH LAKE SPRINGS	Sucker Springs												LUX	K	30
679	Deltistes	luxatus	nonlethal	UPPER KLAMATH	UPPER KLAMATH LAKE SPRINGS	Sucker Springs												LUX	K	28
680	Catostomus	snyderi	nonlethal	SPRAGUE	LOWER SPRAGUE/WILLIAMSON	Chiloquin Dam ladder												BR	B	3
681	Catostomus	snyderi	nonlethal	SPRAGUE	LOWER SPRAGUE/WILLIAMSON	Chiloquin Dam ladder												BR	G	3
682	Chasmistes	brevirostris	nonlethal	UPPER KLAMATH	UPPER KLAMATH LAKE SPRINGS	Sucker Springs												BR	B	12
683	Deltistes	luxatus	nonlethal	UPPER KLAMATH	UPPER KLAMATH LAKE SPRINGS	Sucker Springs												LUX	K	21
684	Catostomus	snyderi	nonlethal	SPRAGUE	LOWER SPRAGUE/WILLIAMSON	Chiloquin Dam ladder												BR	B	11
685	Catostomus	snyderi	nonlethal	SPRAGUE	LOWER SPRAGUE/WILLIAMSON	Chiloquin Dam ladder												BR	B	12
686	Deltistes	luxatus	nonlethal	UPPER KLAMATH	UPPER KLAMATH LAKE SPRINGS	Ouxy Spring												LUX	I	32
687	Deltistes	luxatus	nonlethal	UPPER KLAMATH	UPPER KLAMATH LAKE SPRINGS	Silver Building Spring												LUX	K	26
688	Deltistes	luxatus	nonlethal	UPPER KLAMATH	UPPER KLAMATH LAKE SPRINGS	Boulder Spring												LUX	K	21
689	Deltistes	luxatus	nonlethal	UPPER KLAMATH	UPPER KLAMATH LAKE SPRINGS	Boulder Spring												LUX	K	26
690	Chasmistes	brevirostris	nonlethal	SPRAGUE	LOWER SPRAGUE/WILLIAMSON	Chiloquin Dam ladder												LUX	K	25
691	Deltistes	luxatus	nonlethal	UPPER KLAMATH	UPPER KLAMATH LAKE SPRINGS	Sucker Springs												LUX	K	21
692	Deltistes	luxatus	nonlethal	SPRAGUE	LOWER SPRAGUE/WILLIAMSON	Chiloquin Dam ladder												LUX	K	29
693	Catostomus	snyderi	nonlethal	SPRAGUE	LOWER SPRAGUE/WILLIAMSON	Chiloquin Dam ladder												BR	B	3
694	Deltistes	luxatus	nonlethal	UPPER KLAMATH	UPPER KLAMATH LAKE SPRINGS	Boulder Spring												LUX	I	32
695	Deltistes	luxatus	nonlethal	SPRAGUE	LOWER SPRAGUE/WILLIAMSON	Chiloquin Dam ladder												LUX	O	23
696	Deltistes	luxatus	nonlethal	SPRAGUE	LOWER SPRAGUE/WILLIAMSON	Chiloquin Dam ladder												LUX	K	29
697	Deltistes	luxatus	nonlethal	SPRAGUE	LOWER SPRAGUE/WILLIAMSON	Chiloquin Dam ladder												LUX	N	23
698	Deltistes	luxatus	nonlethal	UPPER KLAMATH	UPPER KLAMATH LAKE SPRINGS	Silver Building Spring												LUX	K	27
699	Deltistes	luxatus	nonlethal	UPPER KLAMATH	UPPER KLAMATH LAKE SPRINGS	Cinder Flat												LUX	K	27
700	Deltistes	luxatus	nonlethal	SPRAGUE	LOWER SPRAGUE/WILLIAMSON	Chiloquin Dam ladder												LUX	M	46
701	Catostomus	snyderi	nonlethal	SPRAGUE	LOWER SPRAGUE/WILLIAMSON	Chiloquin Dam ladder												BR	B	11
702	Deltistes	luxatus	nonlethal	SPRAGUE	LOWER SPRAGUE/WILLIAMSON	Chiloquin Dam ladder												LUX	K	20
703	Deltistes	luxatus	nonlethal	UPPER KLAMATH	UPPER KLAMATH LAKE SPRINGS	Sucker Springs												LUX	K	20
704	Deltistes	luxatus	nonlethal	SPRAGUE	LOWER SPRAGUE/WILLIAMSON	Chiloquin Dam ladder												LUX	K	27
705	Deltistes	luxatus	nonlethal	SPRAGUE	LOWER SPRAGUE/WILLIAMSON	Chiloquin Dam ladder												LUX	K	21
706	Deltistes	luxatus	nonlethal	UPPER KLAMATH	UPPER KLAMATH LAKE SPRINGS	Cinder Flat												LUX	K	29
707	Catostomus	snyderi	nonlethal	SPRAGUE	LOWER SPRAGUE/WILLIAMSON	Chiloquin Dam ladder												BR	B	72
708	Chasmistes	brevirostris	nonlethal	SPRAGUE	LOWER SPRAGUE/WILLIAMSON	Chiloquin Dam ladder												BR	B	13
709	Catostomus	snyderi	nonlethal	SPRAGUE	LOWER SPRAGUE/WILLIAMSON	Chiloquin Dam ladder												LUX	K	20
710	Deltistes	luxatus	nonlethal	UPPER KLAMATH	UPPER KLAMATH LAKE SPRINGS	Silver Building Spring												LUX	K	27
711	Deltistes	luxatus	nonlethal	UPPER KLAMATH	UPPER KLAMATH LAKE SPRINGS	Sucker Springs												LUX	K	21
712	Deltistes	luxatus	nonlethal	UPPER KLAMATH	UPPER KLAMATH LAKE SPRINGS	Sucker Springs												LUX	K	29
713	Deltistes	luxatus	nonlethal	UPPER KLAMATH	UPPER KLAMATH LAKE SPRINGS	Sucker Springs												LUX	K	28
714	Deltistes	luxatus	nonlethal	UPPER KLAMATH	UPPER KLAMATH LAKE SPRINGS	Cinder Flat												LUX	K	21
715	Deltistes	luxatus	nonlethal	UPPER KLAMATH	UPPER KLAMATH LAKE SPRINGS	Sucker Springs												LUX	K	21
716	Deltistes	luxatus	nonlethal	UPPER KLAMATH	UPPER KLAMATH LAKE SPRINGS	Silver Building Spring												LUX	K	29
717	Deltistes	luxatus	nonlethal	UPPER KLAMATH	UPPER KLAMATH LAKE SPRINGS	Ouxy Spring												LUX	K	27
718	Catostomus	snyderi	nonlethal	SPRAGUE	LOWER SPRAGUE/WILLIAMSON	Chiloquin Dam ladder												BR	B	12
719	Deltistes	luxatus	nonlethal	UPPER KLAMATH	UPPER KLAMATH LAKE SPRINGS	Sucker Springs												LUX	K	27
720	Catostomus	snyderi	nonlethal	SPRAGUE	LOWER SPRAGUE/WILLIAMSON	Chiloquin Dam ladder												LUX	K	20
721	Deltistes	luxatus	nonlethal	UPPER KLAMATH	UPPER KLAMATH LAKE SPRINGS	Silver Building Spring												LUX	K	21
722	Deltistes	luxatus	nonlethal	UPPER KLAMATH	UPPER KLAMATH LAKE SPRINGS	Sucker Springs												LUX	K	28
723	Deltistes	luxatus	nonlethal	UPPER KLAMATH	UPPER KLAMATH LAKE SPRINGS	Silver Building Spring												LUX	K	27
724	Chasmistes	brevirostris	nonlethal	UPPER KLAMATH	UPPER KLAMATH LAKE SPRINGS	Sucker Springs												BR	B	13
725	Chasmistes	brevirostris	nonlethal	SPRAGUE	LOWER SPRAGUE/WILLIAMSON	Chiloquin Dam ladder												LUX	K	29
726	Deltistes	luxatus	nonlethal	SPRAGUE	LOWER SPRAGUE/WILLIAMSON	Chiloquin Dam ladder												LUX	K	27
727	Chasmistes	brevirostris	nonlethal	SPRAGUE	LOWER SPRAGUE/WILLIAMSON	Chiloquin Dam ladder												BR	B	50
728	Chasmistes	brevirostris	nonlethal	UPPER KLAMATH	UPPER KLAMATH LAKE SPRINGS	Sucker Springs												BR	B	12
729	Catostomus	snyderi	nonlethal	SPRAGUE	LOWER SPRAGUE/WILLIAMSON	Chiloquin Dam ladder												LUX	K	29
730	Deltistes	luxatus	nonlethal	UPPER KLAMATH	UPPER KLAMATH LAKE SPRINGS	Sucker Springs												LUX	K	26
731	Deltistes	luxatus	nonlethal	UPPER KLAMATH	UPPER KLAMATH LAKE SPRINGS	Silver Building Spring												LUX	K	21
732	Deltistes	luxatus	nonlethal	UPPER KLAMATH	UPPER KLAMATH LAKE SPRINGS	Boulder Spring												LUX	K	21
733	Catostomus	snyderi	nonlethal	SPRAGUE	LOWER SPRAGUE/WILLIAMSON	Chiloquin Dam ladder												BR	B	12
734	Deltistes	luxatus	nonlethal	UPPER KLAMATH	UPPER KLAMATH LAKE SPRINGS	Cinder Flat												LUX	K	20
735	Deltistes	luxatus	nonlethal	UPPER KLAMATH	UPPER KLAMATH LAKE SPRINGS	Sucker Springs												LUX	K	29
736	Catostomus	snyderi	nonlethal	SPRAGUE	LOWER SPRAGUE/WILLIAMSON	Chiloquin Dam ladder												BR	B	3
737	Deltistes	luxatus	nonlethal	SPRAGUE	LOWER SPRAGUE/WILLIAMSON	Chiloquin Dam ladder												LUX	K	21
738	Deltistes	luxatus	nonlethal	UPPER KLAMATH	UPPER KLAMATH LAKE SPRINGS	Boulder Spring												LUX	K	21
739	Chasmistes	brevirostris	nonlethal	SPRAGUE	LOWER SPRAGUE/WILLIAMSON	Chiloquin Dam ladder												BR	B	3
740	Deltistes	luxatus	nonlethal	UPPER KLAMATH	UPPER KLAMATH LAKE SPRINGS	Ouxy Spring												LUX	K	21
741	Catostomus	snyderi	nonlethal	SPRAGUE	LOWER SPRAGUE/WILLIAMSON	Chiloquin Dam ladder												BR	B	2
742	Chasmistes	brevirostris	nonlethal	UPPER KLAMATH	UPPER KLAMATH LAKE SPRINGS	Ouxy Spring												BR	B	12
743	Deltistes	luxatus	nonlethal	UPPER KLAMATH	UPPER KLAMATH LAKE SPRINGS	Silver Building Spring												LUX	K	21
744	Deltistes	luxatus	nonlethal	UPPER KLAMATH	UPPER KLAMATH LAKE SPRINGS	Silver Building Spring												LUX	K	29
745	Deltistes	luxatus	nonlethal	SPRAGUE	LOWER SPRAGUE/WILLIAMSON	Chiloquin Dam ladder												LUX	K	26
746	Chasmistes	brevirostris	nonlethal	SPRAGUE	LOWER SPRAGUE/WILLIAMSON	Chiloquin Dam ladder												BR	B	12
747	Deltistes	luxatus	nonlethal	UPPER KLAMATH	UPPER KLAMATH LAKE SPRINGS	Silver Building Spring												LUX	I	32
748	Deltistes	luxatus	nonlethal	UPPER KLAMATH	UPPER KLAMATH LAKE SPRINGS	Ouxy Spring												LUX	K	29
749	Chasmistes	brevirostris	nonlethal	SPRAGUE	LOWER SPRAGUE/WILLIAMSON	Chiloquin Dam ladder												BR	B	12
750	Deltistes	luxatus	nonlethal	UPPER KLAMATH	UPPER KLAMATH LAKE SPRINGS	Silver Building Spring												LUX	K	23
751	Deltistes	luxatus	nonlethal	UPPER KLAMATH	UPPER KLAMATH LAKE SPRINGS	Silver Building Spring												LUX	K	26
752	Deltistes	luxatus	nonlethal	UPPER KLAMATH	UPPER KLAMATH LAKE SPRINGS	Sucker Springs												LUX	K	20
753	Deltistes	luxatus	nonlethal	UPPER KLAMATH	UPPER KLAMATH LAKE SPRINGS	Ouxy Spring												LUX	I	32
754	Deltistes	luxatus	nonlethal	UPPER KLAMATH	UPPER KLAMATH LAKE SPRINGS	Silver Building Spring												LUX	K	26
755	Catostomus	snyderi	nonlethal	SPRAGUE	LOWER SPRAGUE/WILLIAMSON	Chiloquin Dam ladder												BR	B	12
756	Deltistes	luxatus	nonlethal	UPPER KLAMATH	UPPER KLAMATH LAKE SPRINGS	Cinder Flat												LUX	K	26
757	Deltistes	luxatus	nonlethal	UPPER KLAMATH	UPPER KLAMATH LAKE SPRINGS	Sucker Springs												LUX	K	28
758	Deltistes	luxatus	nonlethal	UPPER KLAMATH	UPPER KLAMATH LAKE SPRINGS	Cinder Flat												LUX	K	20
759	Deltistes	luxatus	nonlethal	UPPER KLAMATH	UPPER KLAMATH LAKE SPRINGS	Silver Building Spring												LUX	K	26
760	Chasmistes	brevirostris	nonlethal	UPPER KLAMATH	UPPER KLAMATH LAKE SPRINGS	Sucker Springs												BR	B	12
761	Deltistes	luxatus	nonlethal	SPRAGUE	LOWER SPRAGUE/WILLIAMSON	Chiloquin Dam ladder												LUX	K	29
762	Chasmistes	brevirostris	nonlethal	SPRAGUE	LOWER SPRAGUE/WILLIAMSON	Chiloquin Dam ladder												BR	B	11
763	Deltistes	luxatus	nonlethal	UPPER KLAMATH	UPPER KLAMATH LAKE SPRINGS	Cinder Flat												LUX	K	21
764	Chasmistes	brevirostris	nonlethal	UPPER KLAMATH	AGENCY LAKE	Mouth of the wood river												BR	B	50
765	Deltistes	luxatus	nonlethal	UPPER KLAMATH	UPPER KLAMATH LAKE SPRINGS	Ouxy Spring												LUX	K	5
766	Catostomus	snyderi	nonlethal	SPRAGUE	LOWER SPRAGUE/WILLIAMSON	Chiloquin Dam ladder												BR	B	11
767	Deltistes	luxatus	nonlethal	UPPER KLAMATH	UPPER KLAMATH LAKE SPRINGS	Sucker Springs												LUX	K	27
768	Deltistes	luxatus	nonlethal	SPRAGUE	LOWER SPRAGUE/WILLIAMSON	Chiloquin Dam ladder												LUX	K	21
769	Deltistes	luxatus	nonlethal	UPPER KLAMATH	UPPER KLAMATH LAKE SPRINGS	Cinder Flat												LUX	K	28
770	Deltistes	luxatus	nonlethal	UPPER KLAMATH	UPPER KLAMATH LAKE SPRINGS	Ouxy Spring												LUX	K	21
771	Deltistes	luxatus	nonlethal	UPPER KLAMATH	UPPER KLAMATH LAKE SPRINGS	Silver Building Spring												LUX	K	26
772	Deltistes	luxatus	nonlethal	UPPER KLAMATH	UPPER KLAMATH LAKE SPRINGS	Silver Building Spring												LUX	K	21
773	Deltistes	luxatus	nonlethal	SPRAGUE	LOWER SPRAGUE/WILLIAMSON	Chiloquin Dam ladder												LUX	I	31
774	Deltistes	luxatus	nonlethal	SPRAGUE	LOWER SPRAGUE/WILLIAMSON	Chiloquin Dam ladder												LUX	K	21
775	Catostomus	snyderi	nonlethal	SPRAGUE	LOWER SPRAGUE/WILLIAMSON	Chiloquin Dam ladder												RIM2	I	71
776	Catostomus	snyderi	nonlethal	SPRAGUE	LOWER SPRAGUE/WILLIAMSON	Chiloquin Dam ladder												BR	B	3
777	Deltistes	luxatus	nonlethal	UPPER KLAMATH	UPPER KLAMATH LAKE SPRINGS	Ouxy Spring												LUX	K	21
778	Deltistes	luxatus	nonlethal	SPRAGUE	LOWER SPRAGUE/WILLIAMSON	Chiloquin Dam ladder												LUX	K	26
779	Deltistes	luxatus	nonlethal	UPPER KLAMATH	UPPER KLAMATH LAKE SPRINGS	Sucker Springs												LUX	K	27
780	Deltistes	luxatus	nonlethal	UPPER KLAMATH	UPPER KLAMATH LAKE SPRINGS	Cinder Flat												LUX	K	26
781	Deltistes	luxatus	nonlethal	UPPER KLAMATH	UPPER KLAMATH LAKE SPRINGS	Sucker Springs												LUX	K	21
782	Deltistes	luxatus	nonlethal	UPPER KLAMATH	UPPER KLAMATH LAKE SPRINGS	Cinder Flat												LUX	K	26
783	Deltistes	luxatus	nonlethal	SPRAGUE	LOWER SPRAGUE/WILLIAMSON	Chiloquin Dam ladder												LUX	K	21
784	Chasmistes	brevirostris	nonlethal	UPPER KLAMATH	UPPER KLAMATH LAKE SPRINGS	Boulder Spring												BR	B	3
785	Deltistes	luxatus	nonlethal	UPPER KLAMATH	UPPER KLAMATH LAKE SPRINGS	Boulder Spring												LUX	K	29
786	Deltistes	luxatus	nonlethal	UPPER KLAMATH	UPPER KLAMATH LAKE SPRINGS	Cinder Flat												LUX	K	21
787	Deltistes	luxatus	nonlethal	SPRAGUE	LOWER SPRAGUE/WILLIAMSON	Chiloquin Dam ladder												LUX	K	20
788	Chasmistes	brevirostris	nonlethal	SPRAGUE	LOWER SPRAGUE/WILLIAMSON	Chiloquin Dam ladder												LUX	K	29
789	Chasmistes	brevirostris	nonlethal	UPPER KLAMATH	UPPER KLAMATH LAKE SPRINGS	Sucker Springs												BR	B	1
790	Deltistes	luxatus	nonlethal	SPRAGUE	LOWER SPRAGUE/WILLIAMSON	Chiloquin Dam ladder												LUX	I	31
791	Catostomus	snyderi	nonlethal	SPRAGUE	LOWER SPRAGUE/WILLIAMSON	Chiloquin Dam ladder												BR	B	12
792	Deltistes	luxatus	nonlethal	SPRAGUE	LOWER SPRAGUE/WILLIAMSON	Chiloquin Dam ladder												LUX	I	29
793	Deltistes	luxatus	nonlethal	UPPER KLAMATH	UPPER KLAMATH LAKE SPRINGS	Ouxy Spring												LUX	K	28
794	Chasmistes	brevirostris	nonlethal	SPRAGUE	LOWER SPRAGUE/WILLIAMSON	Chiloquin Dam ladder												BR	B	3
795	Chasmistes	brevirostris	nonlethal	SPRAGUE	LOWER SPRAGUE/WILLIAMSON	Chiloquin Dam ladder												BR	Y	73
796	Deltistes	luxatus	nonlethal	SPRAGUE	LOWER SPRAGUE/WILLIAMSON	Chiloquin Dam ladder												LUX	T	52
797	Deltistes	luxatus	nonlethal	UPPER KLAMATH	UPPER KLAMATH LAKE SPRINGS	Boulder Spring												LUX	K	21
798	Deltistes	luxatus	nonlethal	SPRAGUE	LOWER SPRAGUE/WILLIAMSON	Chiloquin Dam ladder												LUX	K	21
799	Deltistes	luxatus	nonlethal	UPPER KLAMATH	UPPER KLAMATH LAKE SPRINGS	Sucker Springs												LUX	K	20
800	Deltistes	luxatus	nonlethal	UPPER KLAMATH	UPPER KLAMATH LAKE SPRINGS	Silver Building Spring												LUX	K	22
801	Deltistes	luxatus	nonlethal	UPPER KLAMATH	UPPER KLAMATH LAKE SPRINGS	Sucker Springs												LUX	K	29
802	Deltistes	luxatus	nonlethal	UPPER KLAMATH	UPPER KLAMATH LAKE SPRINGS	Sucker Springs												LUX	K	21
803	Deltistes	luxatus	nonlethal	UPPER KLAMATH	UPPER KLAMATH LAKE SPRINGS	Ouxy Spring												LUX	K	29
804	Deltistes	luxatus	nonlethal	SPRAGUE	LOWER SPRAGUE/WILLIAMSON	Chiloquin Dam ladder												LUX	K	29
805	Deltistes	luxatus	nonlethal	UPPER KLAMATH	UPPER KLAMATH LAKE SPRINGS	Cinder Flat												LUX	I	32
806	Deltistes	luxatus	nonlethal	UPPER KLAMATH	UPPER KLAMATH LAKE SPRINGS	Ouxy Spring												LUX	I	29
807	Catostomus	snyderi	nonlethal	SPRAGUE	LOWER SPRAGUE/WILLIAMSON	Chiloquin Dam ladder												BR	B	3
808	Chasmistes	brevirostris	nonlethal	SPRAGUE	LOWER SPRAGUE/WILLIAMSON	Chiloquin Dam ladder												LUX	I	31
809	Deltistes	luxatus	nonlethal	UPPER KLAMATH	UPPER KLAMATH LAKE SPRINGS	Sucker Springs												LUX	K	21
810	Deltistes	luxatus	nonlethal	SPRAGUE	LOWER SPRAGUE/WILLIAMSON	Chiloquin Dam ladder												LUX	K	29
811	Deltistes	luxatus	nonlethal	SPRAGUE	LOWER SPRAGUE/WILLIAMSON	Chiloquin Dam ladder												LUX	K	22
812	Deltistes	luxatus	nonlethal	SPRAGUE	LOWER SPRAGUE/WILLIAMSON	Chiloquin Dam ladder												LUX	I	31
813	Deltistes	luxatus	nonlethal	UPPER KLAMATH	UPPER KLAMATH LAKE SPRINGS	Cinder Flat												LUX	K	28
814	Catostomus	snyderi	nonlethal	SPRAGUE	LOWER SPRAGUE/WILLIAMSON	Chiloquin Dam ladder												BR	B	60
KL02.01	Catostomus	rimiculus	nonlethal	LOWER KLAMATH		NEAR MOUTH												RIM2	I	33
KL02.02	Catostomus	rimiculus	nonlethal	LOWER KLAMATH		NEAR MOUTH												RIM2	I	75
KL02.03	Catostomus	rimiculus	nonlethal	LOWER KLAMATH		NEAR MOUTH												RIM2	I	33
KL02.04	Catostomus	rimiculus	nonlethal	LOWER KLAMATH		NEAR MOUTH												RIM2	I	33
KL02.05	Catostomus	rimiculus	nonlethal	LOWER KLAMATH		NEAR MOUTH												RIM2	I	34
KL02.06	Catostomus	rimiculus	nonlethal	LOWER KLAMATH		NEAR MOUTH												RIM2	I	76
KL02.07	Catostomus	rimiculus	nonlethal	LOWER KLAMATH		JENNY CREEK												RIM2	I	34
KL02.08	Catostomus	rimiculus	nonlethal	LOWER KLAMATH		JENNY CREEK												RIM2	I	35
KL02.09	Catostomus	rimiculus	nonlethal	LOWER KLAMATH		JENNY CREEK												RIM2	I	34
KL02.10	Catostomus	rimiculus	nonlethal	LOWER KLAMATH		JENNY CREEK												RIM2	I	34
KL02.11	Catostomus	rimiculus	nonlethal	LOWER KLAMATH		JENNY CREEK												RIM2	I	34
KL02.12	Catostomus	rimiculus	nonlethal	LOWER KLAMATH		SCOTT RIVER												RIM2	I	71
KL02.13	Catostomus	rimiculus	nonlethal	LOWER KLAMATH		SCOTT RIVER												BR	B	3
KL02.14	Catostomus	rimiculus	nonlethal	LOWER KLAMATH		SCOTT RIVER												BR	B	3
KL02.15	Catostomus	rimiculus	nonlethal	LOWER KLAMATH		SCOTT RIVER												BR	B	3
KL02.16	Catostomus	rimiculus	nonlethal	LOWER KLAMATH		SCOTT RIVER												BR	B	3
SHA1	Catostomus	rimiculus	nonlethal	LOWER KLAMATH		SHASTA RIVER												RIM2	I	33
SHA2	Catostomus	rimiculus	nonlethal	LOWER KLAMATH		SHASTA RIVER												BR	B	3
SHA3	Catostomus	rimiculus	nonlethal	LOWER KLAMATH		SHASTA RIVER												BR	B	3
SHA5	Catostomus	rimiculus	nonlethal	LOWER KLAMATH		SHASTA RIVER												RIM2	I	33
SHA6	Catostomus	rimiculus	nonlethal	LOWER KLAMATH		SHASTA RIVER												RIM2	I	33
