# Supplementary material for: Introgressive Hybridization and the Evolution of Lake-Adapted Catostomid Fishes
Source: PLoS One. 2016 Mar 9;11(3):e0149884. doi: 10.1371/journal.pone.0149884 (PMC4784955; doi:10.1371/journal.pone.0149884)
Supplement: S2 Table — Haplotypes and mtDNA clades are identified in Fig 4. (XLSX) [file pone.0149884.s002.xlsx]

## Sheet: Sheet1
				C. rimiculus
Haplotype	mt Clade	Ch. brevirostris	D. luxatus	Rogue	Klamath	C. snyderi	Total
A3	BR	2				3	5
B1	BR	3	1				4
B2	BR	7				11	18
B3	BR	40	4		6	64	114
B4	BR	15				18	33
B6	BR	2					2
B7	BR					1	1
B8	BR	9				5	14
B9	BR	1					1
B10	BR	1				1	2
B11	BR	5				12	17
B12	BR	12			1	17	30
B13	BR	12				1	13
B14	BR					15	15
B15	BR					1	1
B16	BR	1					1
B17	BR	3					3
B18	BR	2				1	3
B19	BR	1					1
B44	BR					3	3
B45	BR	1					1
B47	BR	1					1
B49	BR	1					1
B50	BR	3					3
B60	BR					3	3
B69	BR					1	1
B70	BR					1	1
B72	BR					1	1
B74	BR					1	1
C4	BR	1					1
D3	BR	2					2
E18	BR	1					1
F3	BR					17	17
G3	BR					5	5
H3	BR					1	1
P11	BR	1					1
Y73	BR	1					1
I29	LUX		4				4
I31	LUX	1	4				5
I32	LUX	1	10				11
I68	LUX	1					1
J31	LUX		2				2
K5	LUX		3				3
K20	LUX		12			2	14
K21	LUX		60			1	61
K22	LUX		7				7
K23	LUX		5				5
K25	LUX	1	4				5
K26	LUX	1	27			1	29
K27	LUX		24				24
K28	LUX		17			1	18
K29	LUX	5	33			1	39
K30	LUX		4				4
K52	LUX		1				1
K63	LUX		2				2
K66	LUX		1				1
K67	LUX		1				1
M29	LUX		1				1
M46	LUX		3				3
N23	LUX	7	14			3	24
N24	LUX		1				1
O23	LUX		2				2
T52	LUX		1				1
W30	LUX		1				1
X21	LUX		1				1
L36	RIM1			5			5
L37	RIM1			1			1
L38	RIM1			1			1
L39	RIM1			2			2
L40	RIM1			1			1
L41	RIM1			16			16
L42	RIM1			3			3
L43	RIM1			1			1
I33	RIM2				12		12
I34	RIM2				6		6
I35	RIM2				15	1	16
I48	RIM2				2		2
I71	RIM2				1	1	2
I75	RIM2				1		1
I76	RIM2				1		1
Q35	RIM2				1		1
Total		145	250	30	46	194	665
